# Supplementary material for: Intron-mediated induction of phenotypic heterogeneity
Source: Nature. 2022 Apr 20;605(7908):113–8. doi: 10.1038/s41586-022-04633-0 (PMC9068511; doi:10.1038/s41586-022-04633-0)
Supplement: Supplementary file 3 — Flow cytometry summary data for strains from the yeast protein–GFP library profiled in four conditions. For each profiled strain and condition, the summary statistics for FITC-H channel normalized cell-wise to FSC-H channel is listed, including arithmetic mean, standard deviation, and relative counts in 100 histogram bins spaced logarithmically from 10-3 to 105. The strains that were profiled in the more detailed 8-point measurement (Supplementary Table 2) are not listed. [file 41586_2022_4633_MOESM3_ESM.csv]

GeneSysName	GeneAltNames	GFPLibraryPlateNo	PlateRow	PlateColumn	MeanExpressionCycloheximide	MeanExpressionCombination	MeanExpressionLiCl	MeanExpressionNoDrug	StDevCycloheximide	StDevCombination	StDevLiCl	StDevNoDrug	Cycloheximide,HistogramBinCentre=0.001	Cycloheximide,HistogramBinCentre=0.00120450354	Cycloheximide,HistogramBinCentre=0.001450828778	Cycloheximide,HistogramBinCentre=0.0017475284	Cycloheximide,HistogramBinCentre=0.002104904145	Cycloheximide,HistogramBinCentre=0.002535364494	Cycloheximide,HistogramBinCentre=0.003053855509	Cycloheximide,HistogramBinCentre=0.003678379772	Cycloheximide,HistogramBinCentre=0.004430621458	Cycloheximide,HistogramBinCentre=0.005336699231	Cycloheximide,HistogramBinCentre=0.006428073117	Cycloheximide,HistogramBinCentre=0.007742636827	Cycloheximide,HistogramBinCentre=0.009326033469	Cycloheximide,HistogramBinCentre=0.01123324033	Cycloheximide,HistogramBinCentre=0.01353047775	Cycloheximide,HistogramBinCentre=0.01629750835	Cycloheximide,HistogramBinCentre=0.0196304065	Cycloheximide,HistogramBinCentre=0.02364489413	Cycloheximide,HistogramBinCentre=0.02848035868	Cycloheximide,HistogramBinCentre=0.03430469286	Cycloheximide,HistogramBinCentre=0.041320124	Cycloheximide,HistogramBinCentre=0.04977023564	Cycloheximide,HistogramBinCentre=0.05994842503	Cycloheximide,HistogramBinCentre=0.07220809018	Cycloheximide,HistogramBinCentre=0.08697490026	Cycloheximide,HistogramBinCentre=0.1047615753	Cycloheximide,HistogramBinCentre=0.1261856883	Cycloheximide,HistogramBinCentre=0.1519911083	Cycloheximide,HistogramBinCentre=0.183073828	Cycloheximide,HistogramBinCentre=0.220513074	Cycloheximide,HistogramBinCentre=0.2656087783	Cycloheximide,HistogramBinCentre=0.3199267138	Cycloheximide,HistogramBinCentre=0.3853528594	Cycloheximide,HistogramBinCentre=0.4641588834	Cycloheximide,HistogramBinCentre=0.5590810183	Cycloheximide,HistogramBinCentre=0.6734150658	Cycloheximide,HistogramBinCentre=0.8111308308
YLR106C	MDN1; REA1	1	A	1	0.117822598748836	0.125113622947437	0.141135095668911	0.143350931560744	0.032283930055428	0.035676914861074	0.0383076894566888	0.0323820759732201	0	0	0	0	0	0	0	0	0	0	0	0	0	0	0	0	0	0	0.000156128024980484	0.00078064012490242	0.00109289617486339	0.00515222482435597	0.0179547228727557	0.063231850117096	0.159718969555035	0.268071818891491	0.261982825917252	0.154410616705699	0.0540202966432475	0.0112412177985948	0.00156128024980484	0.000312256049960968	0	0.000156128024980484	0	0.000156128024980484	0
YFR019W	FAB1	1	A	2	0.114141668219579	0.122624289541777	0.115003345016713	0.113804784271829	0.034648668664559	0.0378707013807499	0.0341909338847685	0.0314058026839218	0	0	0	0	0	0	0	0	0	0	0	0	0	0	0	0	0	0	0.0003	0.0008	0.0035	0.0116	0.0331	0.0894	0.1758	0.2548	0.2309	0.1318	0.0482	0.0154	0.0034	0.0008	0.0001	0.0001	0	0	0
YDL171C	GLT1	1	A	3	0.137624206397744	0.105661279305377	0.108531104963541	0.0781066715976223	0.12167786945599	0.0512372503668917	0.045366764137877	0.0351908585302654	0	0	0	0	0	0	0	0	0	0	0	0	0	0.0001	0.0002	0.0003	0.001	0.0029	0.0053	0.0137	0.0279	0.057	0.0961	0.1327	0.1405	0.1252	0.0994	0.0801	0.0577	0.0483	0.0304	0.0266	0.0167	0.0156	0.0091	0.0066	0.0035
YHR023W	MYO1	1	A	4	0.109965628614778	0.119653852297172	0.159920561002368	0.12834529111142	0.0700827277276209	0.043992431744403	0.073770521113978	0.0468649387241436	0	0	0	0	0	0	0	0	0	0	0	0	0	0	0.0002	0.0003	0.0003	0.0015	0.0061	0.0129	0.0298	0.0607	0.1041	0.147	0.1692	0.1522	0.1152	0.077	0.0508	0.0286	0.0197	0.0101	0.0062	0.0048	0.0016	0.0007	0.0007
YKR031C	SPO14; PLD1	1	A	6	0.137169765200066	0.140174662888145	0.142529784724901	0.139061787159078	0.0410134443214823	0.039945202842258	0.039767873303855	0.0353271722311937	0	0	0	0	0	0	0	0	0	0	0	0	0	0	0	0	0	0.0001	0.0002	0.0003	0.001	0.0038	0.0093	0.0301	0.0892	0.1726	0.263	0.2397	0.1266	0.0488	0.0118	0.0022	0.0007	0.0003	0.0002	0.0001	0
YNL297C	MON2; YSL2	1	A	7	0.16334679754422	0.174402668430877	0.144532146851476	0.166248353954374	0.0445801860496389	0.0460691378651055	0.0408980917462443	0.0471292947999646	0	0	0	0	0	0	0	0	0	0	0	0	0	0	0	0	0	0	0	0.00010605578534309	0.000318167356029271	0.000212111570686181	0.001166613638774	0.0066815144766147	0.0238625517021954	0.0824053452115813	0.181461448722028	0.29101707498144	0.253473326969986	0.112419132463676	0.0364831901580231	0.00721179340333015	0.0022271714922049	0.000742390497401633	0.00010605578534309	0	0.00010605578534309
YOR326W	MYO2; CDC66	1	A	8	0.233888264193775	0.126552242998507	0.127698127747287	0.132816295203116	0.169451930564819	0.0638223636740993	0.0638934932640497	0.0702597072570542	0	0	0	0	0	0	0	0	0	0	0	0.0001	0	0	0	0.0001	0	0	0.0002	0.0011	0.003	0.0101	0.0238	0.0459	0.0705	0.0929	0.1018	0.1074	0.1036	0.1013	0.0814	0.0728	0.0594	0.0487	0.0349	0.0236	0.0117
YKL101W	HSL1	1	A	9	0.220797005022988	0.127165324435834	0.123766981823129	0.123708344276734	0.158798881215941	0.0594455106157287	0.056979324785674	0.066083091642041	0	0	0	0	0	0	0	0	0	0	0	0	0	0	0	0	0.0001	0.0002	0.0002	0.0022	0.0068	0.0157	0.029	0.0505	0.0781	0.0918	0.1047	0.1073	0.1048	0.0912	0.0867	0.0693	0.0532	0.0439	0.0313	0.02	0.0091
YJL095W	BCK1; LAS3; SLK1; SSP31	1	A	10	0.120380866813369	0.124270030045107	0.119208403067315	0.123573082699995	0.042882781619692	0.0384356837397756	0.0373343400072463	0.0318738737024685	0	0	0	0	0	0	0	0	0	0	0	0	0	0	0	0	0	0	0.0004	0.0012	0.0036	0.0083	0.0259	0.0704	0.1565	0.2405	0.2477	0.1561	0.0589	0.0179	0.0064	0.0022	0.0026	0.0004	0.0004	0.0004	0.0002
YJR137C	MET5; ECM17	1	A	11	0.119239374622315	0.122999692855858	0.119201788730969	0.137992605356545	0.0382448240703935	0.0393766067120713	0.0384591965595271	0.0410757918443639	0	0	0	0	0	0	0	0	0	0	0	0	0	0	0	0	0	0	0.000242336120198716	0.00145401672119229	0.00327153762268266	0.0105416212286441	0.0300496789046407	0.0763358778625954	0.153277596025688	0.234702532412456	0.228644129407488	0.170846964740095	0.0653095843935539	0.0186598812553011	0.00484672240397431	0.000727008360596147	0.000242336120198716	0.000605840300496789	0.000121168060099358	0.000121168060099358	0
YCR081W	SRB8; GIG1; MED12; NUT6; SSN5	1	A	12	0.101741847324031	0.108016415799921	0.103504448921861	0.105827534068798	0.0397359532446463	0.0384544032961602	0.0378168317625517	0.033281532518681	0	0	0	0	0	0	0	0	0	0	0	0	0	0	0	0	0.000112044817927171	0.000336134453781513	0.000896358543417367	0.00313725490196078	0.0112044817927171	0.0332773109243697	0.0770868347338936	0.148459383753501	0.219271708683473	0.229131652661064	0.159887955182073	0.0730532212885154	0.0277871148459384	0.0101960784313725	0.00302521008403361	0.00145658263305322	0.00100840336134454	0.000112044817927171	0.000224089635854342	0.000112044817927171	0.000112044817927171
YKR054C	DYN1; DHC1	1	B	1	0.0971200541530557	0.0996151937190216	0.100767290977823	0.0918306978340169	0.0315295537786852	0.0338842705901558	0.0319214107920686	0.0286332916239533	0	0	0	0	0	0	0	0	0	0	0	0	0	0	0	0	0.0003	0.0002	0.0009	0.0042	0.0151	0.0375	0.0898	0.1586	0.2217	0.2357	0.1439	0.0635	0.0223	0.0053	0.0004	0.0006	0	0	0	0	0
YNR016C	ACC1; ABP2; FAS3; MTR7	1	B	2	0.795851090521076	0.846667173075431	0.953001458200267	1.0044063882393	0.196679986623383	0.247761288556542	0.281068958416799	0.406021398554869	0	0	0	0	0	0	0	0	0	0	0	0	0	0	0	0	0	0	0	0	0	0.0003	0.0008	0	0.0004	0.0005	0.0004	0.0002	0.0003	0.0003	0.0007	0.0003	0.0025	0.0185	0.1151	0.2998	0.3133
YMR207C	HFA1	1	B	3	0.0987929150130126	0.111646948940757	0.109157406556157	0.0996017349057046	0.0393405636959396	0.0408743028454613	0.0426249552683941	0.0401743164059975	0	0	0	0	0	0	0	0	0	0	0	0	0	0	0	0	0.000382995021064726	0.000510660028086302	0.00165964509128048	0.00612792033703562	0.0168517809268479	0.0403421422188178	0.0891101749010596	0.148729733180135	0.214860206817311	0.218690157027959	0.154346993489085	0.0746840291076216	0.0250223413762288	0.00625558534405719	0.00127665007021575	0.000127665007021575	0.000382995021064726	0.000127665007021575	0	0.000127665007021575	0.000127665007021575
YBR275C	RIF1	1	B	4	0.0976491375682375	0.112013029517664	0.109522430966117	0.102980590223729	0.0333704910463398	0.0390973805355389	0.0352339825662635	0.0314155397770914	0	0	0	0	0	0	0	0	0	0	0	0	0	0	0	0	0	0.000600871263331831	0.00180261378999549	0.00435631665915578	0.0166741775574583	0.04266185969656	0.0946372239747634	0.156677181913775	0.217966050773622	0.208352110560312	0.152921736517951	0.0698512843623254	0.0240348505332732	0.00781132642331381	0.00120174252666366	0.000150217815832958	0.000300435631665916	0	0	0	0
YKL014C	URB1; NPA1	1	B	5	0.20791705575652	0.208004389441976	0.208612032777336	0.225218993320689	0.0525946926389727	0.0577971977420002	0.0565654321142168	0.0512397492664436	0	0	0	0	0	0	0	0	0	0	0	0	0	0	0	0	0	0	0	0.0001	0.0001	0.0004	0.0006	0.0013	0.004	0.014	0.0495	0.1401	0.2745	0.2985	0.1606	0.0457	0.0076	0.0022	0.0005	0.0003	0
YML059C	NTE1	1	B	6	0.140955496588746	0.155256682734395	0.157371313368873	0.125389559359904	0.0387046765341129	0.0430517404151647	0.0432206250807771	0.0333081720449058	0	0	0	0	0	0	0	0	0	0	0	0	0	0	0	0	0	0	0	0	0.0003	0.0015	0.0058	0.0197	0.0638	0.1606	0.2753	0.2624	0.1516	0.046	0.0095	0.0025	0.0005	0.0002	0.0002	0	0.0001
YGR098C	ESP1	1	B	7	0.10682417807658	0.114051273068493	0.113475115498326	0.105919907135661	0.0332295764407164	0.0396441632449012	0.0368326999253334	0.0321599256696324	0	0	0	0	0	0	0	0	0	0	0	0	0	0	0	0	0	0.0001	0.0002	0.0014	0.0071	0.0182	0.0524	0.115	0.2057	0.2548	0.2029	0.0983	0.0319	0.0085	0.0023	0.0008	0.0002	0.0002	0	0	0
YHR186C	KOG1; LAS24	1	B	8	0.123921211118433	0.129908205438541	0.120538933166802	0.113735806631616	0.0353343764732071	0.0448533086140684	0.0488851717877416	0.0336437532675324	0	0	0	0	0	0	0	0	0	0	0	0	0	0	0	0	0	0	0	0.0002	0.0021	0.0058	0.0173	0.0524	0.1326	0.2297	0.2664	0.1905	0.0781	0.0194	0.0038	0.0013	0.0003	0	0.0001	0	0
YDR334W	SWR1	1	B	9	0.107580729074373	0.119594220993366	0.126779990748715	0.112057654557208	0.0362356015409666	0.0428935163709071	0.041101370835743	0.0313360783835211	0	0	0	0	0	0	0	0	0	0	0	0	0	0	0	0	0	0	0.0001	0.0011	0.0052	0.0171	0.0451	0.1145	0.209	0.2656	0.2004	0.0969	0.0327	0.0082	0.002	0.0013	0.0002	0.0002	0.0003	0	0
YAL029C	MYO4; SHE1	1	B	10	0.150293766026455	0.1609062472836	0.149305441883083	0.152984613072434	0.0398342886740061	0.0564932452754174	0.0411739055168556	0.0385479224484366	0	0	0	0	0	0	0	0	0	0	0	0	0	0	0	0	0	0	0	0	0	0.0011	0.0027	0.0094	0.0403	0.1259	0.2476	0.2854	0.1894	0.076	0.0182	0.0027	0.0009	0.0003	0.0001	0	0
YDR326C	YSP2	1	B	11	0.109402391115955	0.116203858635985	0.115521034804015	0.105075037899738	0.0355739180429707	0.0351706555966907	0.0450346123684063	0.0329586909821632	0	0	0	0	0	0	0	0	0	0	0	0	0	0	0	0	0	0	0.000292997363023733	0.00161148549663053	0.00585994726047466	0.0193378259595664	0.0517140345736888	0.106358042777615	0.199238206856138	0.24333430999121	0.199677702900674	0.114708467623791	0.0401406387342514	0.0127453852915324	0.00410196308233226	0.000585994726047466	0.000146498681511866	0	0.000146498681511866	0	0
YDR443C	SSN2; MED13; NUT8; RYE3; SCA1; SRB9; UME2	1	B	12	0.116141697177181	0.125860955543069	0.123546581781055	0.115116802112605	0.0362260115715182	0.040650392811959	0.0385650217492164	0.0323923188435822	0	0	0	0	0	0	0	0	0	0	0	0	0	0	0	0	0	0	0.000228937728937729	0.00137362637362637	0.00343406593406593	0.0112179487179487	0.0361721611721612	0.0853937728937729	0.162774725274725	0.244391025641026	0.227449633699634	0.146863553113553	0.0592948717948718	0.016025641025641	0.0035485347985348	0.00137362637362637	0.000457875457875458	0	0	0	0
YDR457W	TOM1; SSR2	1	C	1	0.144299260624111	0.154545796040353	0.148083362380268	0.159864558667017	0.0421254061802043	0.0490139411151497	0.0550971019869987	0.0530497059975103	0	0	0	0	0	0	0	0	0	0	0	0	0	0	0	0	0	0	0.0001	0.0001	0.0004	0.0026	0.0054	0.0211	0.0659	0.1478	0.2487	0.2596	0.1669	0.0601	0.0162	0.0037	0.0009	0.0003	0.0001	0	0.0001
YLR430W	SEN1	1	C	2	0.121004927078108	0.133300159365512	0.136044699808809	0.133160206837392	0.0351657355988585	0.0412788496701681	0.0443935878911857	0.0343480941390012	0	0	0	0	0	0	0	0	0	0	0	0	0	0	0	0	0	0	0.0001	0.0002	0.002	0.007	0.0201	0.059	0.141	0.2456	0.2691	0.1728	0.0612	0.0165	0.0035	0.0015	0.0003	0	0	0	0.0001
YCR093W	CDC39; NOT1; ROS1	1	C	3	0.286871646243088	0.285909330360132	0.274172125940211	0.299126476219712	0.0608463375208129	0.0722527230588981	0.0674024216665986	0.0567122861476854	0	0	0	0	0	0	0	0	0	0	0	0	0	0	0	0	0	0	0	0	0	0	0	0	0.000612463634971674	0.000612463634971674	0.00229673863114378	0.00949318634206094	0.046853468075333	0.162762210993722	0.352779053743684	0.30117899249732	0.101515847496555	0.0182207931404073	0.00199050681365794	0.00153115908742918	0.000153115908742918
YPL231W	FAS2	1	C	4	0.925098370966886	1.2067123044485	1.35210147922782	1.43132926533563	0.196625513006451	0.304225846894608	0.410397413046312	0.242985709047463	0	0	0	0	0	0	0	0	0	0	0	0	0	0	0	0	0	0	0	0	0	0	0	0	0	0.0002	0.0002	0.0004	0.0006	0.001	0.0006	0.0011	0.002	0.0052	0.0265	0.113	0.3075
YER132C	PMD1	1	C	5	0.136345710151195	0.146452143809112	0.142347989686686	0.149749101903452	0.050440674338848	0.0551273945155031	0.0630640468288769	0.0622581536795502	0	0	0	0	0	0	0	0	0	0	0	0	0	0	0	0	0	0	0.000119345984007638	0	0.000238691968015276	0.00298364960019095	0.00954767872061105	0.0344909893782074	0.0954767872061105	0.182121971595656	0.262919202768827	0.233321398734933	0.124358515335959	0.0391454827545053	0.011218522496718	0.00226757369614512	0.000238691968015276	0.000119345984007638	0.000119345984007638	0.000238691968015276	0
YOR341W	RPA190; RPA1; RRN1	1	C	6	0.458325250820026	0.50749754392801	0.492517274910244	0.631711159534982	0.113259913544448	0.141307042788314	0.151541770434365	0.122725800062739	0	0	0	0	0	0	0	0	0	0	0	0	0	0	0	0	0	0	0	0	0	0	0.000171850833476542	0	0.000343701666953085	0.0012029558343358	0.00240591166867159	0.00223406083519505	0.00378071833648393	0.00962364667468637	0.0283553875236295	0.093486853411239	0.248840006874033	0.330984705275821	0.204674342670562	0.0623818525519849	0.0103110500085925
YOR191W	ULS1; DIS1; RIS1; TID4	1	C	7	0.100456041268288	0.111189022528694	0.108363008633492	0.113153860593155	0.0354341809520942	0.0389284341181623	0.042975854955775	0.0418852379260937	0	0	0	0	0	0	0	0	0	0	0	0	0	0	0	0	0.000101750101750102	0.000407000407000407	0.00111925111925112	0.00325600325600326	0.0108872608872609	0.0315425315425315	0.0734635734635735	0.15038665038665	0.226292226292226	0.23962148962149	0.158017908017908	0.0699023199023199	0.0246235246235246	0.0055962555962556	0.00223850223850224	0.000915750915750916	0.000814000814000814	0.000407000407000407	0.000407000407000407	0	0
YLR247C	IRC20	1	C	8	0.0917659186769551	0.101054087162804	0.109843118134166	0.112437392872591	0.0321082307743452	0.0375187132171463	0.0354296946786549	0.0424038738911502	0	0	0	0	0	0	0	0	0	0	0	0	0	0	0	0.0001	0.0003	0.0009	0.0039	0.009	0.0244	0.0607	0.1076	0.1786	0.2179	0.2016	0.1228	0.0494	0.016	0.0053	0.0009	0.0004	0.0001	0.0001	0	0	0
YBL034C	STU1	1	C	9	0.098732497076681	0.102599527039795	0.108608112525844	0.104617714366916	0.0358512513958811	0.037178735053937	0.0363824550247122	0.0310114336200594	0	0	0	0	0	0	0	0	0	0	0	0	0	0	0	0	0	0.000450653447498873	0.00120174252666366	0.00480697010665465	0.01066546492414	0.0417605528015623	0.0791647889439688	0.156076310650443	0.219318011116118	0.23464022833108	0.14931650893796	0.0730058584948175	0.021481147664113	0.00525762355415352	0.00165239597416254	0.000450653447498873	0.000300435631665916	0	0.000300435631665916	0	0
YER164W	CHD1	1	C	10	0.176039016929627	0.182152957797724	0.168145621717679	0.181967507498649	0.0458656109592189	0.0531086689296082	0.0453166573651322	0.0438061143789713	0	0	0	0	0	0	0	0	0	0	0	0	0	0	0	0	0	0	0	0	0	0.000299490865528601	0.00179694519317161	0.00314465408805031	0.0131775980832585	0.0513626834381551	0.137616052710392	0.249625636418089	0.290955375861036	0.176100628930818	0.059748427672956	0.0136268343815514	0.00194669062593591	0.000449236298292902	0.000149745432764301	0	0
YDL112W	TRM3	1	C	11	0.142182134331392	0.158217182760282	0.164444133633071	0.172170835495947	0.0383853989580981	0.0424889650398568	0.0465689012369283	0.0394216109290845	0	0	0	0	0	0	0	0	0	0	0	0	0	0	0	0	0	0	0	0.0002	0.0003	0.0019	0.0061	0.0191	0.0623	0.1525	0.2634	0.2728	0.1582	0.0507	0.01	0.0017	0.0004	0.0003	0.0001	0	0
YMR259C	TRM732	1	C	12	0.158197566395224	0.161368282632787	0.168901546849202	0.189778370222321	0.0412982580889943	0.0438647405709056	0.0462249982851091	0.0412259699757467	0	0	0	0	0	0	0	0	0	0	0	0	0	0	0	0	0	0	0	0	0.000417710944026733	0.0006265664160401	0.00229741019214703	0.00835421888053467	0.0318504594820384	0.0895989974937343	0.205409356725146	0.284461152882206	0.247389306599833	0.100563909774436	0.023078529657477	0.00417710944026733	0.00167084377610693	0	0.000104427736006683	0	0
YDR150W	NUM1; PAC12	1	D	1	0.131012359436031	0.150988627142443	0.179013736147762	0.139086386663278	0.0367906596315017	0.0506659228157871	0.0472546721266162	0.0343854780404709	0	0	0	0	0	0	0	0	0	0	0	0	0	0	0	0	0	0	0	0.000145180023228804	0.000580720092915215	0.00333914053426249	0.0126306620209059	0.039198606271777	0.0950929152148664	0.203977932636469	0.283536585365854	0.217334494773519	0.10075493612079	0.0342624854819977	0.00711382113821138	0.00159698025551684	0.000435540069686411	0	0	0	0
YNL262W	POL2; DUN2	1	D	2	0.121102808463565	0.132604275259333	0.137900330072729	0.131650974474879	0.0383478391311404	0.0374419924424242	0.0385057419562601	0.0382443129711213	0	0	0	0	0	0	0	0	0	0	0	0	0	0	0	0	0	0	0	0.0002	0.0023	0.0085	0.0237	0.0711	0.1478	0.2398	0.242	0.1656	0.0692	0.0212	0.0057	0.0015	0.0012	0.0001	0	0	0.0001
YKL182W	FAS1	1	D	3	1.53731406734176	1.76744091351087	1.87949644791041	2.14017909741037	0.362893729076232	0.42486470074763	0.57759371814713	0.367289853103426	0	0	0	0	0	0	0	0	0	0	0	0	0	0	0	0	0	0	0	0	0	0.000283446712018141	0.00014172335600907	0.000283446712018141	0	0.000283446712018141	0.00014172335600907	0	0.00014172335600907	0.000283446712018141	0.000425170068027211	0.00014172335600907	0.00014172335600907	0.000708616780045351	0.000566893424036281	0.0038265306122449	0.0107709750566893
YLR024C	UBR2	1	D	4	0.0987814110555734	0.102775171603838	0.106267625755192	0.100990634249381	0.0510448331203083	0.0564690581013634	0.057797004482909	0.100228560389462	0	0	0	0	0	0	0	0	0	0	0	0	0	0	0	0	0	0.0004	0.0009	0.0043	0.0108	0.0386	0.0897	0.16	0.225	0.2219	0.1486	0.0695	0.0233	0.0046	0.001	0.0004	0.0002	0	0	0.0001	0
YNL172W	APC1	1	D	5	0.105245637327153	0.114819448405707	0.118879008555918	0.107932018170461	0.0570244201620805	0.0365346854091951	0.0475973058464148	0.0321968818132965	0	0	0	0	0	0	0	0	0	0	0	0	0	0	0	0.00012868356710848	0	0.00012868356710848	0.000257367134216961	0.00321708917771201	0.00797838116072578	0.0234204092137434	0.0647278342555656	0.128297516407155	0.211041050057908	0.238321966284905	0.191481147857419	0.0886629777377429	0.0311414232402522	0.00759233045940033	0.00205893707373568	0.000514734268433921	0.000514734268433921	0.00012868356710848	0	0	0
YDR283C	GCN2; AAS1	1	D	6	0.115125218888322	0.129091466548307	0.136637935859697	0.134622936982855	0.044142861582948	0.0403384578229785	0.0448286232799624	0.0359727256780275	0	0	0	0	0	0	0	0	0	0	0	0	0	0	0	0	0	0	0.0005	0.0012	0.0036	0.0144	0.0368	0.0866	0.1756	0.2388	0.2327	0.1362	0.0527	0.0137	0.0048	0.0017	0.0004	0.0001	0	0	0
YNL139C	THO2; LDB5; RLR1; ZRG13	1	D	7	0.156176544394411	0.171028792003621	0.157102265553458	0.161138800796793	0.0442419893951883	0.046089406220921	0.0415663774631294	0.0391477966553616	0	0	0	0	0	0	0	0	0	0	0	0	0	0	0	0	0	0	0	0	0.0002	0.0009	0.0021	0.0108	0.0354	0.1012	0.2161	0.2799	0.2256	0.1005	0.0222	0.0037	0.0009	0.0004	0	0	0
YML072C	TCB3	1	D	8	0.326423396426439	0.347553473826572	0.291035692768166	0.332222218218606	0.0886729376751631	0.101928717808267	0.0878927159991467	0.0834499461572304	0	0	0	0	0	0	0	0	0	0	0	0	0	0	0	0	0	0	0	0	0	0.000163078930202218	0	0	0.000163078930202218	0.000163078930202218	0.00195694716242661	0.00684931506849315	0.0303326810176125	0.108936725375082	0.229615133724723	0.302674494455316	0.202707110241357	0.0825179386823222	0.0251141552511416	0.00619699934768428	0.00212002609262883
YPL242C	IQG1; CYK1	1	D	9	0.0994511671867508	0.115688809315731	0.115512063447127	0.108485712922762	0.0362720833763965	0.04094195505353	0.0379890890007543	0.0330181470575908	0	0	0	0	0	0	0	0	0	0	0	0	0	0	0	0	0	0.0005	0.0018	0.0056	0.0167	0.0409	0.0881	0.151	0.2094	0.2165	0.1517	0.08	0.0264	0.0076	0.0016	0.0012	0.0006	0.0003	0	0.0001	0
YNL102W	POL1; CDC17	1	D	10	0.130876474597217	0.144252930233619	0.135136509584073	0.132899300286824	0.0376563958471471	0.0404525352846622	0.0388615708982904	0.0432034603380434	0	0	0	0	0	0	0	0	0	0	0	0	0	0	0	0	0	0.000101967982053635	0	0.000101967982053635	0.00101967982053635	0.0037728153359845	0.0167227490567962	0.0440501682471704	0.102273885999796	0.198225757112267	0.26114000203936	0.220454777199959	0.11022738859998	0.0340573060059141	0.00622004690527174	0.00132558376669726	0.00020393596410727	0.000101967982053635	0	0	0
YAL024C	LTE1; EIS4; MSI2	1	D	11	0.115986597779104	0.131179215858114	0.130816114473175	0.11647257874305	0.0360144405220566	0.0376255965871688	0.0392591191460127	0.031977561902643	0	0	0	0	0	0	0	0	0	0	0	0	0	0	0	0	0	0	0.00028947749312491	0.000723693732812274	0.00303951367781155	0.0123027934578087	0.0379215515993631	0.0848169054855985	0.165002171081198	0.235200463163989	0.234766246924302	0.146186134028079	0.0589086698509191	0.0166449558546823	0.003184252424374	0.000868432479374729	0	0	0.000144738746562455	0	0
YLR086W	SMC4	1	D	12	0.134800686530534	0.145613450393162	0.141497759866908	0.1332245143611	0.0401021781175242	0.0446275758332584	0.0427004370902812	0.0350232544956581	0	0	0	0	0	0	0	0	0	0	0	0	0	0	0	0	0	0	0.000143864192202561	0	0.000719320961012804	0.00345274061286146	0.0135232340670407	0.0414328873543375	0.0925046755862466	0.187167314055532	0.250611422816861	0.225579053373615	0.126312760753848	0.044885627967199	0.0113652711840023	0.00158250611422817	0.000575456768810243	0.000143864192202561	0	0	0
YGL195W	GCN1	1	E	1	0.0913896749901486	0.0954359322104091	0.093351907131632	0.0930435827077444	0.0309373720263986	0.0336851447758438	0.0320462716040944	0.0291802452935429	0	0	0	0	0	0	0	0	0	0	0	0	0	0	0	0	0	0	0.00145772594752187	0.00728862973760933	0.0184645286686103	0.0592808551992225	0.11175898931001	0.192419825072886	0.236151603498542	0.19047619047619	0.113216715257532	0.0490767735665695	0.0140913508260447	0.00340136054421769	0.00291545189504373	0	0	0	0	0	0
YJL130C	URA2	1	E	2	0.548924231022555	0.533767681636583	0.672312167117697	0.955191148931078	0.224795271280927	0.274847304502783	0.336290463342818	0.282276107621211	0	0	0	0	0	0	0	0	0	0	0	0	0	0	0	0	0	0	0	0	0.0001	0	0.0003	0.0002	0.0002	0.0002	0.0002	0	0.0001	0.0012	0.0075	0.041	0.1606	0.2867	0.2628	0.1481	0.0611
YJL207C	LAA1	1	E	3	0.154842684203256	0.170926468180323	0.157974847413213	0.158888445260594	0.0395933124780098	0.0464019547386648	0.0452633168496557	0.0505148477380994	0	0	0	0	0	0	0	0	0	0	0	0	0	0	0	0	0	0	0	0	0.000471475719000471	0.000471475719000471	0.0033003300330033	0.00565770862800566	0.0396039603960396	0.0928807166430929	0.22960867515323	0.286657237152287	0.226308345120226	0.0900518623290901	0.0207449316360207	0.00282885431400283	0.00141442715700141	0	0	0	0
YHL030W	ECM29	1	E	4	0.137711014607311	0.162679440610397	0.187995137077839	0.161352004845147	0.0383557749170683	0.0471952933005536	0.0656793868520506	0.0416508773446314	0	0	0	0	0	0	0	0	0	0	0.0001	0.0002	0	0	0.0001	0	0	0	0	0.0003	0.0005	0.0021	0.0071	0.0238	0.0747	0.1746	0.2764	0.2548	0.1353	0.0351	0.0113	0.0025	0.0009	0	0.0002	0	0
YDL140C	RPO21; RPB1; RPB220; SUA8	1	E	5	0.46279283085405	0.481841164846818	0.476010467261129	0.645309744983905	0.130114832882119	0.128721176946351	0.167099487344755	0.132254607964431	0	0	0	0	0	0	0	0	0	0	0	0	0	0	0	0	0	0	0	0	0	0	0.0001	0.0001	0.0007	0.0014	0.0024	0.0019	0.0033	0.0038	0.0178	0.1068	0.274	0.3229	0.1763	0.059	0.0205
YMR219W	ESC1	1	E	6	0.115983029517476	0.129163612017821	0.135857036652273	0.124591304841832	0.0395385808074767	0.03982973211738	0.0475237352956236	0.0347079268256845	0	0	0	0	0	0	0	0	0	0	0	0	0	0	0	0	0	0	0.0002	0.001	0.0029	0.0128	0.037	0.0888	0.1704	0.2437	0.2217	0.1418	0.0556	0.016	0.0043	0.0015	0.0009	0.001	0.0003	0.0001	0
YNL242W	ATG2; APG2; AUT8; SPO72	1	E	7	0.250896637023697	0.125957848215678	0.126141767087091	0.142243410896282	0.177233607956096	0.0691464373080534	0.0739375975593247	0.0887973628753883	0	0	0	0	0	0	0	0	0	0	0	0	0	0	0	0	0	0	0.0002	0.0004	0.0018	0.0056	0.0148	0.0321	0.0594	0.0824	0.1003	0.1161	0.1139	0.0961	0.0867	0.0781	0.0667	0.0546	0.0409	0.0274	0.0133
YOL004W	SIN3; CPE1; GAM2; RPD1; SDI1; SDS16; UME4	1	E	8	0.097322218115164	0.104156888019805	0.101093582385958	0.094416897524636	0.0504265512842274	0.0374124088319902	0.0355004711869867	0.0355849972393287	0	0	0	0	0	0	0	0	0	0	0	0	0	0	0	0	0.0001	0	0.0021	0.0084	0.0218	0.0536	0.1088	0.1802	0.2251	0.1913	0.1111	0.0507	0.0162	0.0114	0.0073	0.0054	0.0027	0.0017	0.0013	0.0006	0.0002
YDR180W	SCC2	1	E	9	0.103603515908645	0.124593689142849	0.124045022935222	0.116591673007264	0.0342962022696679	0.0381753647673907	0.0399205942932574	0.0331240475022248	0	0	0	0	0	0	0	0	0	0	0	0	0	0	0	0	0	0.0002	0.0004	0.0035	0.0095	0.0265	0.0653	0.1345	0.2108	0.2412	0.1786	0.0884	0.0295	0.0076	0.0026	0.0009	0.0003	0	0.0002	0	0
YOR116C	RPO31; RPC1; RPC160	1	E	10	0.244498514029155	0.258977916090984	0.237279837245343	0.276252256563855	0.0581178932585632	0.064214562920041	0.0630900289310631	0.0606763394648628	0	0	0	0	0	0	0	0	0	0	0	0	0	0	0	0	0	0	0	0	0	0	0	0.0004	0.0007	0.0034	0.0112	0.0503	0.1575	0.3081	0.2908	0.1347	0.0346	0.007	0.001	0.0003	0
YDR464W	SPP41	1	E	11	0.107105086885105	0.116995789937204	0.112176277620377	0.102334394096562	0.034443785764806	0.0381673432081097	0.0350617686124006	0.0322815622062463	0	0	0	0	0	0	0	0	0	0	0	0	0	0	0	0	0	0.0002	0.0005	0.0022	0.0065	0.0219	0.0539	0.1117	0.2053	0.249	0.2016	0.0998	0.0345	0.0088	0.0023	0.0013	0.0004	0	0.0001	0	0
YMR176W	ECM5	1	E	12	0.0948775412054012	0.105897979442813	0.106778193262511	0.101562444162381	0.0344828446358494	0.0415694931401901	0.0361844934815989	0.0321431736256069	0	0	0	0	0	0	0	0	0	0	0	0	0	0	0	0	0.0001	0.0003	0.002	0.0069	0.0172	0.0429	0.1006	0.1763	0.2254	0.2086	0.135	0.0592	0.018	0.0049	0.002	0.0005	0	0	0	0	0
YLR454W	FMP27	1	F	1	0.114209913077569	0.130545009388233	0.120146803502419	0.111630071319388	0.0362872424518424	0.0431833313193552	0.0363831986007001	0.0324252281021959	0	0	0	0	0	0	0	0	0	0	0	0	0	0	0	0	0	0.0001	0.0002	0.0022	0.0045	0.015	0.0414	0.0891	0.1744	0.2327	0.2231	0.1457	0.053	0.0141	0.003	0.0009	0.0004	0.0001	0.0001	0	0
YPL085W	SEC16	1	F	2	0.180709826200812	0.209814571509025	0.196001966277916	0.218856445266458	0.0471746631546169	0.051713023988758	0.0518443970715062	0.0483155173273553	0	0	0	0	0	0	0	0	0	0	0	0	0	0	0	0	0	0	0	0	0	0.0002	0.0008	0.0029	0.0133	0.0406	0.1179	0.2401	0.2935	0.2029	0.0687	0.0152	0.0029	0.0006	0.0003	0	0.0001
YGR271W	SLH1	1	F	3	0.151572253796767	0.164642581884917	0.164017108794712	0.134041121398954	0.0488499008871153	0.0460672669902396	0.0564743445124841	0.034524938424832	0	0	0	0	0	0	0	0	0	0	0	0	0	0	0	0	0	0	0	0	0.0004	0.0016	0.0042	0.0125	0.0458	0.1215	0.2207	0.2867	0.1996	0.08	0.0218	0.0044	0.0005	0.0001	0.0001	0	0
YMR229C	RRP5; FMI1	1	F	5	0.409492281320908	0.409192966148656	0.364141961725244	0.542736971338994	0.111181394630935	0.114183265482438	0.111339653774685	0.127750689764192	0	0	0	0	0	0	0	0	0	0	0	0	0	0	0	0	0	0	0	0.0001	0	0	0.0001	0.0007	0.0008	0.0012	0.0016	0.0024	0.009	0.0322	0.0865	0.181	0.2735	0.2424	0.1272	0.0357	0.0049
YGL206C	CHC1	1	F	6	0.577733742755721	0.664658060058723	0.665845418020791	0.814586632183577	0.162730561397181	0.186806632308519	0.223932037951212	0.161193142809963	0	0	0	0	0	0	0	0	0	0	0	0	0	0	0	0	0	0	0	0	0	0.0001	0	0	0.0005	0.0001	0.0001	0.0004	0.0017	0.0026	0.0055	0.0237	0.085	0.2255	0.3265	0.2192	0.0773
YDR127W	ARO1; AROM	1	F	7	0.412662120591975	0.324136741688762	0.262634630372309	0.379290159456268	0.107179987939896	0.0914008039022229	0.0937020452487905	0.0830334415243029	0	0	0	0	0	0	0	0	0	0	0	0	0	0	0	0	0	0	0	0	0	0	0	0.0001	0	0.0002	0.0006	0.0015	0.0046	0.0217	0.0821	0.1948	0.2902	0.2378	0.1233	0.0373	0.0054
YPR184W	GDB1	1	F	8	0.133130223487461	0.173312827861172	0.128025316824135	0.104566440540198	0.0523443252412878	0.0624814170180087	0.0568907779084073	0.0343391378301285	0	0	0	0	0	0	0	0	0	0	0	0	0	0	0	0	0	0.0002	0.0003	0.0015	0.0037	0.0095	0.0276	0.0621	0.1185	0.1827	0.2136	0.1881	0.1125	0.0493	0.0187	0.0057	0.0032	0.0015	0.001	0.0003	0
YGL150C	INO80	1	F	9	0.151156897656769	0.165418513488923	0.154534386591615	0.146907347314253	0.0427313439733601	0.0488376127043851	0.04398649785913	0.0378944681646516	0	0	0	0	0	0	0	0	0	0	0	0	0	0	0	0	0	0	0	0	0.0003	0.0009	0.0038	0.0153	0.0485	0.1283	0.2283	0.2675	0.1935	0.0862	0.0219	0.0043	0.001	0.0001	0	0	0.0001
YEL022W	GEA2	1	F	10	0.201265598747354	0.208067137536001	0.18721892461032	0.20233213676516	0.0516031683157404	0.0541183455671626	0.0494131457497441	0.0482568128626239	0	0	0	0	0	0	0	0	0	0	0	0	0	0	0	0	0	0	0	0	0	0.0002	0.0008	0.0027	0.0045	0.0188	0.0611	0.1648	0.2869	0.2806	0.1355	0.0345	0.007	0.0016	0.0008	0.0001	0.0001
YMR280C	CAT8; MSP8	1	F	11	0.100083507885428	0.11030972290554	0.108909250414548	0.0976929651767686	0.035725790074796	0.0343767374444842	0.0378210682253282	0.0342050225339946	0	0	0	0	0	0	0	0	0	0	0	0	0	0	0	0	0	0.0002	0.0011	0.0059	0.0164	0.0386	0.0833	0.1461	0.2103	0.2221	0.1595	0.0785	0.0259	0.0078	0.0025	0.0013	0	0.0003	0.0002	0	0
YJR031C	GEA1	1	F	12	0.134328500907654	0.146387449561339	0.135789484277081	0.132934605442336	0.0387487146776961	0.042570243830517	0.0432698854151488	0.0358734285542134	0	0	0	0	0	0	0	0	0	0	0	0	0	0	0	0	0	0	0.0002	0	0.0008	0.0031	0.0123	0.0393	0.0893	0.1805	0.2661	0.2355	0.1243	0.0369	0.0092	0.0021	0.0002	0.0001	0	0.0001	0
YHR165C	PRP8; DBF3; DNA39; RNA8; SLT21; USA2	1	G	1	0.125918348550873	0.149975314074192	0.149519540389168	0.137688616277443	0.0369129697236038	0.0428977365548658	0.0402936120751489	0.0354971833649213	0	0	0	0	0	0	0	0	0	0	0	0	0	0	0	0	0	0	0	0.0002	0.0016	0.0056	0.0153	0.0526	0.124	0.2208	0.2682	0.1949	0.0843	0.0252	0.0053	0.0013	0.0004	0.0002	0.0001	0	0
YER155C	BEM2; IPL2; SUP9	1	G	2	0.176122634524176	0.198140916791241	0.166299245944212	0.20033001882174	0.0429730083735005	0.0520353041436061	0.0482623339239881	0.0420380847597628	0	0	0	0	0	0	0	0	0	0	0	0	0	0	0	0	0	0	0.0001	0.0001	0.0001	0.0003	0.0008	0.0026	0.0087	0.0384	0.1272	0.2733	0.3115	0.1724	0.0507	0.0113	0.0015	0.0009	0.0001	0	0
YNL271C	BNI1; PPF3; SHE5	1	G	3	0.118639971201489	0.142671058039972	0.136894369504145	0.147174882648064	0.0360994101222952	0.0380216281390717	0.0395476129599257	0.0365629493438781	0	0	0	0	0	0	0	0	0	0	0	0	0	0	0	0	0	0	0.0004	0.0009	0.0035	0.0115	0.0314	0.0752	0.1565	0.2238	0.2418	0.1629	0.0695	0.0183	0.0036	0.0007	0	0	0	0	0
YBR208C	DUR1,2	1	G	4	0.116240892827149	0.134829073249073	0.138886430611262	0.13878021521417	0.0511274803450255	0.0512757740621492	0.0593259293503967	0.063520115461884	0	0	0	0	0	0	0	0	0	0	0	0	0	0	0	0	0.0002	0.0001	0.001	0.004	0.011	0.029	0.0662	0.114	0.1678	0.1913	0.1728	0.1166	0.067	0.0322	0.015	0.0078	0.0032	0.0007	0.0001	0	0
YOR290C	SNF2; GAM1; RIC1; SWI2; TYE3	1	G	5	0.123252640151934	0.146232449532422	0.145665530296289	0.13337121979511	0.0372962908902518	0.042701411545328	0.0405508998306298	0.0395673816173264	0	0	0	0	0	0	0	0	0	0	0	0	0	0	0	0	0	0	0	0.0006	0.0021	0.0072	0.0178	0.0596	0.1355	0.2386	0.2515	0.1801	0.0768	0.0218	0.006	0.0016	0.0004	0.0004	0	0	0
YJR140C	HIR3; HPC1	1	G	6	0.101045290457915	0.118981916250832	0.119279550705699	0.117411090352106	0.0330306040545144	0.036168519599259	0.0363883020893957	0.0330450148731642	0	0	0	0	0	0	0	0	0	0	0	0	0	0	0	0	0.0001	0	0.0008	0.0033	0.0093	0.0301	0.0749	0.1406	0.2283	0.2335	0.163	0.0827	0.0252	0.0062	0.0013	0.0003	0.0001	0.0002	0	0.0001	0
YJR138W	IML1; SEA1	1	G	7	0.10238733981522	0.115754012988056	0.118401526569963	0.112558209661308	0.0337136187204348	0.0363432555084999	0.0357074288321385	0.0315970904818643	0	0	0	0	0	0	0	0	0	0	0	0	0	0	0	0.0001	0	0.0002	0.0009	0.0028	0.0108	0.03	0.0651	0.1358	0.2141	0.247	0.1778	0.0795	0.0249	0.0073	0.0022	0.001	0.0003	0	0.0002	0	0
YGL173C	XRN1; DST2; KEM1; RAR5; SEP1; SKI1	1	G	8	0.442640167130253	0.45708399580771	0.396200923110362	0.557852596429303	0.103031235199167	0.110701675661007	0.117574506637495	0.0950817607442914	0	0	0	0	0	0	0	0	0	0	0	0	0	0	0	0	0	0	0.0001	0	0.0001	0.0001	0.0003	0.0002	0.0002	0.0007	0.001	0.0014	0.0021	0.006	0.0264	0.1189	0.31	0.3291	0.1544	0.0379	0.0082
YGL197W	MDS3	1	G	9	0.121870650822321	0.135568506740901	0.126394540388382	0.125271577642237	0.0401983289966641	0.0440135448279228	0.046948296404455	0.0359632316067675	0	0	0	0	0	0	0	0	0	0	0	0	0	0	0	0	0	0	0	0.0006	0.0015	0.0072	0.0254	0.0617	0.1422	0.2424	0.2485	0.1745	0.0684	0.0202	0.004	0.0017	0.0007	0.0003	0.0003	0.0002	0.0001
YPR189W	SKI3	1	G	11	0.182759193426846	0.20243253850281	0.189740556349285	0.18802042049146	0.0473619006615123	0.0552296334821854	0.0527014394514089	0.0462910729409324	0	0	0	0	0	0	0	0	0	0	0	0	0	0	0	0	0	0	0	0.0003	0	0	0.0006	0.0033	0.0079	0.0302	0.1083	0.2515	0.3114	0.1981	0.0654	0.0158	0.0052	0.0017	0.0002	0.0001	0
YCR042C	TAF2; TAF150; TSM1	1	G	12	0.0898874540105948	0.096971534261907	0.100338244763299	0.0998012022443583	0.0315166424512264	0.0320450724577018	0.0318132554313479	0.0299912311449689	0	0	0	0	0	0	0	0	0	0	0	0	0	0	0	0.0001	0	0.001	0.003	0.0086	0.0272	0.0635	0.1152	0.1895	0.2274	0.1886	0.1116	0.0444	0.0144	0.004	0.0006	0.0005	0.0002	0.0002	0	0	0
YIL129C	TAO3; PAG1	1	H	1	0.101351736031367	0.10842914234094	0.1028989861099	0.0948728864366416	0.0347700594821635	0.036826676310814	0.0352479928243502	0.0301632732985383	0	0	0	0	0	0	0	0	0	0	0	0	0	0	0	0	0	0.00102406554019457	0.00102406554019457	0.00563236047107015	0.0112647209421403	0.0271377368151562	0.0768049155145929	0.146953405017921	0.225806451612903	0.216077828981055	0.168458781362007	0.0809011776753712	0.0281618023553507	0.00768049155145929	0.00102406554019457	0.00102406554019457	0.000512032770097286	0.000512032770097286	0	0	0
YER172C	BRR2; RSS1; SNU246	1	H	2	0.125807531857523	0.134273417008812	0.132449882942124	0.117347929721225	0.0374929730136351	0.0404943572036594	0.0391166207814262	0.0341163231410041	0	0	0	0	0	0	0	0	0	0	0	0	0	0	0	0	0	0	0.0002	0.0004	0.0015	0.0055	0.0202	0.0518	0.128	0.2239	0.257	0.1842	0.0936	0.0257	0.0061	0.0015	0.0004	0	0	0	0
YLR422W	YLR422W	1	H	3	0.112995546975403	0.13556206316717	0.123717744935396	0.114452154280248	0.0370785969546569	0.0423859802202045	0.0360316156298728	0.0330223195470698	0	0	0	0	0	0	0	0	0	0	0	0	0	0	0	0	0	0.000512032770097286	0.000512032770097286	0.000512032770097286	0.00665642601126472	0.017921146953405	0.0506912442396313	0.108550947260625	0.174091141833077	0.217613927291347	0.196620583717358	0.141321044546851	0.0670762928827445	0.0158730158730159	0.00153609831029186	0.000512032770097286	0	0	0	0	0
YFL033C	RIM15; TAK1	1	H	4	0.0903030580803543	0.11240017244812	0.104630358604328	0.0969257128919448	0.0367042626365066	0.0447199367211258	0.0349882726513214	0.0307310560898871	0	0	0	0	0	0	0	0	0	0	0	0	0	0	0	0	0.000453514739229025	0.00151171579743008	0.00332577475434618	0.0131519274376417	0.0340136054421769	0.0751322751322751	0.129251700680272	0.180347694633409	0.191383219954649	0.178835978835979	0.109448223733938	0.0535147392290249	0.01859410430839	0.00755857898715042	0.00196523053665911	0.00105820105820106	0.000302343159486017	0	0	0	0
YDR141C	DOP1	1	H	5	0.263753733727537	0.132178188762532	0.130564054814401	0.145973809531497	0.175640335372362	0.0648963160619956	0.0676226814829224	0.0939318244091334	0	0	0	0	0	0	0	0	0	0	0	0	0	0	0	0	0	0.0001	0.0001	0.0004	0.0013	0.0033	0.0081	0.0254	0.0411	0.0711	0.0961	0.1111	0.1163	0.1069	0.0988	0.0913	0.0763	0.0602	0.0416	0.026	0.0156
YCL014W	BUD3	1	H	6	0.133481690312889	0.151994769940001	0.133805130716357	0.132782069282811	0.04557076478625	0.0467339794269744	0.0390107963301874	0.0384348119876621	0	0	0	0	0	0	0	0	0	0	0	0	0	0	0	0	0	0	0.0002	0	0.0013	0.0048	0.016	0.0455	0.1044	0.193	0.2471	0.2161	0.1119	0.0414	0.0114	0.0042	0.001	0.0009	0.0004	0.0002	0.0001
YNR031C	SSK2	1	H	7	0.11400061024327	0.139749604766416	0.128164655835307	0.120816336970171	0.0380092208410485	0.0401588248012019	0.0375372624610563	0.0326491376831527	0	0	0	0	0	0	0	0	0	0	0	0	0	0	0	0	0	0.000290360046457607	0.000290360046457607	0.00130662020905923	0.00493612078977933	0.014808362369338	0.0413763066202091	0.0916085946573751	0.179878048780488	0.243321718931475	0.213269454123113	0.133855981416957	0.0521196283391405	0.0171312427409988	0.0039198606271777	0.000725900116144019	0.000435540069686411	0.000435540069686411	0.000145180023228804	0.000145180023228804	0
YHR164C	DNA2	1	H	8	0.102553219095598	0.11741119819645	0.119313195893989	0.111892086077869	0.0367470659103654	0.0369129550241584	0.0363083136902596	0.0338815481097129	0	0	0	0	0	0	0	0	0	0	0	0	0	0	0	0	0	0.0002	0.0009	0.0056	0.012	0.0345	0.0787	0.1474	0.2023	0.2138	0.1638	0.0919	0.0349	0.01	0.0026	0.0007	0.0004	0	0.0003	0	0
YKL010C	UFD4	1	H	9	0.174376520587252	0.18459005357038	0.183661945556104	0.184296746300121	0.0453695076829489	0.0470227903703402	0.0507282714871033	0.0448198798674336	0	0	0	0	0	0	0	0	0	0	0	0	0	0	0	0	0	0	0	0.0001	0.0002	0.0001	0.0008	0.0039	0.0131	0.0506	0.1424	0.267	0.286	0.17	0.0526	0.011	0.0014	0.0003	0.0003	0.0001	0.0001
YMR190C	SGS1; TPS1	1	H	10	0.101359003810825	0.11117976779439	0.115650294588536	0.10752934964485	0.0354721293178449	0.0356927960759545	0.0489627752639642	0.0489448446364844	0	0	0	0	0	0	0	0	0	0	0	0	0	0	0	0.0001	0.0001	0.0005	0.0016	0.0043	0.0141	0.0367	0.0781	0.1404	0.2142	0.2197	0.1667	0.081	0.0295	0.0091	0.003	0.0005	0.0003	0	0.0001	0	0
YNL088W	TOP2; TOR3	1	H	11	0.162870898742423	0.177143610158101	0.165256419621336	0.18995091339422	0.046205636026172	0.0503339435590184	0.0478394965723357	0.0586191979052668	0	0	0	0	0	0	0	0	0	0	0	0	0	0	0	0	0	0	0	0	0.000220458553791887	0.00121252204585538	0.00264550264550265	0.00958994708994709	0.0319664902998236	0.0913800705467372	0.182098765432099	0.264550264550265	0.2418430335097	0.124007936507937	0.0403439153439153	0.00738536155202822	0.00209435626102293	0.000440917107583774	0.000110229276895944	0.000110229276895944	0
YGL131C	SNT2	1	H	12	0.101985504751531	0.11239842038015	0.110559014815592	0.109937169576783	0.0345586516850577	0.0347274300372515	0.035759902978821	0.055417063087927	0	0	0	0	0	0	0	0	0	0	0	0	0	0	0.0001	0	0.0002	0.0007	0.0008	0.0042	0.0136	0.0313	0.0761	0.1401	0.2106	0.2201	0.176	0.0835	0.0323	0.0077	0.0019	0.0004	0.0003	0	0.0001	0	0
YJL042W	MHP1	2	A	1	0.226433141182453	0.125504343984057	0.11727597390939	0.145464219432264	0.183117158369901	0.0697594932438664	0.0567910190948515	0.0929487882192457	0	0	0	0	0	0	0	0	0	0	0	0	0	0	0	0	0	0	0.000207490403568835	0.00248988484282602	0.00466853408029879	0.0124494242141301	0.0325759933603071	0.0599647266313933	0.0838261230418093	0.100010374520178	0.110592385102189	0.105508870214753	0.0977279800809213	0.0820624546114742	0.0725178960473078	0.05965349102604	0.0514576200850711	0.0450254175744372	0.0318497769478162	0.0250025936300446	0.0115157173980703
YIL126W	STH1; NPS1	2	A	2	0.201089591480116	0.221977328112469	0.194280833497514	0.196978848536406	0.0578022920312323	0.0643008655636642	0.054924828211698	0.0470426852961024	0	0	0	0	0	0	0	0	0	0	0	0	0	0	0	0	0	0	0	0	0	0.00050125313283208	0.00050125313283208	0.00050125313283208	0.0050125313283208	0.0180451127819549	0.0611528822055138	0.168922305764411	0.308270676691729	0.268170426065163	0.126315789473684	0.0280701754385965	0.00802005012531328	0.00350877192982456	0.00150375939849624	0.00050125313283208	0.00050125313283208
YLR278C	YLR278C; L8003.10	2	A	3	0.101792993994305	0.101436587255283	0.185732586009058	0.105025151093505	0.068147021879976	0.0496110372929528	0.0863695126562228	0.0432628149173482	0.0001	0	0	0	0	0	0	0	0	0	0	0	0	0	0.0004	0.0003	0.0011	0.0022	0.0098	0.0182	0.0397	0.0772	0.1183	0.1635	0.169	0.1446	0.0927	0.0644	0.0404	0.0234	0.0161	0.0086	0.0035	0.0031	0.0014	0.0006	0.0006
YDR159W	SAC3; LEP1	2	A	4	0.0823192943696333	0.0897220393385146	0.105652860882127	NaN	0.0713212472497072	0.0427729657351264	0.0602041964474849	NaN	0	0	0	0	0	0	0	0	0	0	0	0	0	0	0.0001	0.0005	0.002	0.0094	0.0283	0.0686	0.1207	0.1545	0.1662	0.1355	0.0972	0.0664	0.0438	0.0329	0.0236	0.0176	0.0135	0.0079	0.0041	0.0029	0.0015	0.0012	0.0011
YPL137C	GIP3	2	A	5	0.177593203139867	0.183655099352289	0.16623395320283	0.177792713833803	0.0458998357499699	0.0503416509505007	0.0457155995371672	0.0402783851151864	0	0	0	0	0	0	0	0	0	0	0	0	0	0	0	0	0	0	0	0.0002	0.0003	0.0004	0.0005	0.0015	0.0093	0.0381	0.1378	0.2678	0.2919	0.1731	0.0601	0.0156	0.0026	0.0005	0	0.0003	0
YML081W	TDA9	2	A	6	0.099680375289199	0.111671863539941	0.11142810142843	0.10366134346548	0.0333801997315222	0.0360433441880388	0.0335674909843675	0.0474548623707647	0	0	0	0	0	0	0	0	0	0	0	0	0	0	0	0	0	0.0009	0.0007	0.0037	0.0114	0.0361	0.081	0.1522	0.2245	0.2172	0.1608	0.0768	0.0256	0.0067	0.0017	0.0002	0.0004	0.0001	0	0	0
YFR016C	YFR016C	2	A	7	0.213452959359892	0.121789011178084	0.117919108807815	0.130991528861316	0.163860486810845	0.0596535164274499	0.0587648640435525	0.076140806356992	0	0	0	0	0	0	0	0	0	0	0	0	0.0001	0	0	0	0.0002	0.0004	0.0009	0.0036	0.006	0.0147	0.0348	0.0579	0.0862	0.1067	0.1074	0.1115	0.0962	0.0888	0.0706	0.0586	0.0536	0.0402	0.0296	0.0157	0.0095
YDR335W	MSN5	2	A	8	0.213280918293364	0.117254285245938	0.120709283116611	0.153779113924269	0.165009401064646	0.0596516182064405	0.0552476053766174	0.099827250347308	0.000100250626566416	0	0	0	0	0	0	0	0	0	0	0	0	0	0	0	0	0.000200501253132832	0.000300751879699248	0.00210526315789474	0.00611528822055138	0.0170426065162907	0.0324812030075188	0.0578446115288221	0.0906265664160401	0.1065664160401	0.114385964912281	0.104461152882206	0.0989473684210526	0.0815037593984962	0.075187969924812	0.0612531328320802	0.0479197994987469	0.038796992481203	0.0285714285714286	0.0204511278195489	0.00842105263157895
YML091C	RPM2	2	A	9	0.224505671399598	0.124588968618424	0.1221320097666	0.128697207039125	0.168792596050401	0.0603259746568944	0.06022931353637	0.0744299225609246	0	0	0	0	0	0	0	0	0	0	0	0	0	0	0	0.0001	0	0	0.0002	0.0015	0.0044	0.0123	0.0257	0.0526	0.0801	0.1003	0.1121	0.1102	0.0969	0.0909	0.0786	0.067	0.0506	0.0432	0.0337	0.0202	0.0125
YOR086C	TCB1	2	A	10	0.235439763703058	0.262031882079062	0.238042397660521	0.237377682512736	0.0609859892016038	0.0664011385551519	0.0598813648953993	0.0543165279945357	0	0	0	0	0	0	0	0	0	0	0	0	0	0	0	0	0	0	0	0.0001	0.0004	0.0007	0.0009	0.0013	0.0026	0.0061	0.0194	0.0645	0.1917	0.3045	0.2669	0.1059	0.0258	0.0067	0.0017	0.0003	0.0005
YJR041C	URB2; NPA2	2	A	11	0.162382803859051	0.170328198666492	0.162352861853759	0.181972275529852	0.0463486649118579	0.0487854155417072	0.0432188920169077	0.0418511041811936	0	0	0	0	0	0	0	0	0	0	0	0	0	0	0	0	0	0	0	0.000121153380179307	0.000242306760358614	0.00121153380179307	0.00145384056215168	0.00823842985219288	0.0288345044826751	0.0854131330264114	0.199176157014781	0.277683547370972	0.232129876423552	0.118124545674824	0.0344075599709232	0.00896535013326872	0.00266537436394475	0.000969227041434456	0.000363460140537921	0	0
YOR207C	RET1; RPC128; RPC2	2	A	12	0.216850017520061	0.121125636573614	0.118258511197429	0.116812099767647	0.169004214272908	0.0556273732655897	0.0531178491853519	0.0633805036876726	0	0	0	0	0	0	0	0	0	0	0	0	0	0	0	0.000200924251557163	0	0	0.000200924251557163	0.00130600763512156	0.00411894715692184	0.0137633112316657	0.0292344786015672	0.0576652601969058	0.0920233072131806	0.106389391199518	0.117038376532047	0.107594936708861	0.0953385573638738	0.0830821780188869	0.0740405866988146	0.0636929877436207	0.0464135021097046	0.040084388185654	0.0294354028531244	0.0186859553948162	0.0127586899738798
YBR115C	LYS2	2	B	1	0.396812432769937	0.304816560338238	0.27510311762048	0.415618326501122	0.109385489493503	0.0827787927117871	0.0866043668619742	0.0929904727553775	0	0	0	0	0	0	0	0	0	0	0	0	0	0	0	0	0	0	0	0	0	0	0.0002	0.0006	0.0006	0.0003	0.0011	0.003	0.0095	0.034	0.0995	0.2166	0.2837	0.2177	0.0964	0.0292	0.0058
YDR227W	SIR4; ASD1; STE9; UTH2	2	B	2	0.104812514060935	0.118535335721938	0.114881272225543	0.100649152083963	0.0330111762932931	0.0371697861521106	0.0361920257975451	0.0307073306130623	0	0	0	0	0	0	0	0	0	0	0	0	0	0	0	0	0	0	0.000267486960010699	0.00294235656011769	0.00682091748027284	0.0212652133208506	0.0567072355222683	0.130533636485221	0.208104854888324	0.251303998930052	0.188979537247559	0.0938879229637555	0.0304935134412197	0.00641968704025679	0.0013374348000535	0.000267486960010699	0.000401230440016049	0.00013374348000535	0.00013374348000535	0	0
YOL138C	RTC1; SEA2	2	B	3	0.101965420404439	0.113833241053192	0.111958138642001	0.0971612629874098	0.0319173878600698	0.0367859634135981	0.0348941935937249	0.0294502832195037	0	0	0	0	0	0	0	0	0	0	0	0	0	0	0	0	0	0.000120845921450151	0.000604229607250755	0.00181268882175227	0.00858006042296073	0.0270694864048338	0.0624773413897281	0.139939577039275	0.225256797583082	0.252809667673716	0.169425981873112	0.0762537764350453	0.028036253776435	0.00555891238670695	0.00120845921450151	0.000725075528700906	0	0.000120845921450151	0	0	0
YOR296W	YOR296W	2	B	4	0.100994537725312	0.122041896022311	0.116064886288666	0.105933700812412	0.0332345406934986	0.0375983079571758	0.0364131774494422	0.0310831774163517	0	0	0	0	0	0	0	0	0	0	0	0	0	0	0	0	0	0.000276052449965493	0.00110420979986197	0.00317460317460317	0.0104899930986888	0.032712215320911	0.0756383712905452	0.13968253968254	0.223464458247067	0.227743271221532	0.17087646652864	0.082263630089717	0.0251207729468599	0.00496894409937888	0.00124223602484472	0.000690131124913734	0.00041407867494824	0	0.000138026224982747	0	0
YLR436C	ECM30	2	B	5	0.128008252355381	0.156652597414355	0.146909010851844	0.123961030243644	0.0377519144005852	0.0485404458281621	0.0386949915944175	0.0340366041817146	0	0	0	0	0	0	0	0	0	0	0	0	0	0	0	0	0	0.0001	0.0001	0.0002	0.0005	0.0056	0.015	0.0451	0.1225	0.215	0.2596	0.2017	0.0972	0.0294	0.0057	0.0014	0.0005	0.0004	0	0	0
YDR293C	SSD1; CLA1; RLD1; SRK1	2	B	6	0.282949971543358	0.334397760812826	0.275123376668391	0.30914343039227	0.0684973588162549	0.080011841613902	0.0690068512840512	0.0617692292592881	0	0	0	0	0	0	0	0	0	0	0	0	0	0	0	0	0	0	0	0	0	0	0	0.0001	0.0002	0.0008	0.0037	0.0173	0.0641	0.1944	0.3239	0.2686	0.0988	0.0207	0.0049	0.0017	0.0005
YJL074C	SMC3	2	B	7	0.129938074923207	0.147663066365993	0.143676101531004	0.141174608791892	0.0381755052490287	0.0430727552945735	0.0399593472424706	0.0369377466743163	0	0	0	0	0	0	0	0	0	0	0	0	0	0	0	0	0	0	0.000301386377335744	0	0.000452079566003617	0.00391802290536468	0.0116033755274262	0.0429475587703436	0.106992163954189	0.214737793851718	0.270494273658831	0.211121157323689	0.0965943339361061	0.0304400241109102	0.00768535262206148	0.00180831826401447	0.000602772754671489	0	0.000150693188667872	0.000150693188667872	0
YOR151C	RPB2; RPB150; RPO22	2	B	8	0.448344627632885	0.487765985151468	0.433933253467075	0.530598253207736	0.100032149417396	0.119750574410548	0.109138081516543	0.0960007448184383	0	0	0	0	0	0	0	0	0	0	0	0	0	0	0	0	0	0.000116959064327485	0	0	0	0	0	0	0.000350877192982456	0.000116959064327485	0.000467836257309942	0.000584795321637427	0.00116959064327485	0.00456140350877193	0.024327485380117	0.111812865497076	0.291228070175439	0.344561403508772	0.169590643274854	0.0409356725146199	0.00748538011695906
YLR189C	ATG26; UGT51	2	B	9	0.0958599470050682	0.112044061095221	0.110239371805546	0.100180942208165	0.0328172115142295	0.0413058037287884	0.0381918591437437	0.0340530922715074	0	0	0	0	0	0	0	0	0	0	0	0	0	0	0	0	0.000138007176373171	0.000138007176373171	0.000552028705492686	0.00414021529119514	0.0111785812862269	0.0387800165608612	0.0901186861716809	0.17623516422854	0.240960529947557	0.219293403256969	0.135247032845708	0.0592050786640905	0.0172508970466464	0.0038642009384488	0.00110405741098537	0.000552028705492686	0.000690035881865857	0.000276014352746343	0.000276014352746343	0	0
YNL106C	INP52; SJL2	2	B	10	0.107907997133765	0.1291649982028	0.134901315416395	0.113064777139975	0.03387329413966	0.0518058103472332	0.0386710203708556	0.0341754206071021	0	0	0	0	0	0	0	0	0	0	0	0	0	0	0	0	0	0	0.000435476847147627	0.00174190738859051	0.00580635796196836	0.0178545507330527	0.0494992016257802	0.114820728697924	0.204383800261286	0.250108869211787	0.197851647554072	0.103788648570184	0.0415154594280737	0.00899985484105095	0.00217738423573813	0.000580635796196835	0.000435476847147627	0	0	0	0
YFR031C	SMC2	2	B	11	0.0968222499015526	0.100527033193708	0.103636527463327	0.0866769735295298	0.0497781273214821	0.0495133637320237	0.0454160220418106	0.0436257997166709	0	0	0	0	0	0	0	0	0	0	0	0	0	0	0	0.0003	0.0004	0.0029	0.0068	0.0175	0.0441	0.0822	0.1262	0.1483	0.1611	0.138	0.1211	0.0792	0.0407	0.0186	0.0074	0.0029	0.0014	0.0005	0	0.0001	0.0001
YDR128W	MTC5; SEA3	2	B	12	0.107800421597989	0.120931596842525	0.117164683760887	0.106419306854828	0.0317976795237982	0.0348241165693561	0.0329343547051905	0.0290087206671906	0	0	0	0	0	0	0	0	0	0	0	0	0	0	0	0	0	0.000249252243270189	0.000623130608175474	0.00112163509471585	0.00585742771684945	0.0186939182452642	0.0464855433698903	0.103564307078764	0.19790628115653	0.260343968095713	0.216226321036889	0.110667996011964	0.0311565304087737	0.00535892323030907	0.000872382851445663	0.000373878364905284	0.000373878364905284	0.000124626121635095	0	0	0
YBL047C	EDE1; BUD15	2	C	1	0.435481642837178	0.515613263249368	0.386380536512354	0.451202872293316	0.121487975610096	0.150437653091205	0.11643255781852	0.109226811067154	0	0	0	0	0	0	0	0	0	0	0	0	0	0	0	0	0	0	0	0	0	0.0001	0	0.0001	0.0004	0.0001	0.0003	0.0004	0.0026	0.0177	0.0621	0.1656	0.2598	0.2691	0.1528	0.0514	0.0125
YGR061C	ADE6	2	C	2	0.877022245251049	0.920041941496625	0.543250803601981	1.10607237425987	0.19152653628168	0.239653074714648	0.188742675587674	0.196560877804361	0	0	0	0	0	0	0	0	0	0	0	0	0	0	0	0	0	0	0	0	0	0.0001	0.0001	0	0.0002	0.0003	0.0001	0.0008	0.0008	0.001	0.0017	0.0014	0.0031	0.0123	0.0458	0.1492	0.3383
YBR081C	SPT7	2	C	3	0.137165433822124	0.155052298113481	0.150800289225834	0.129099093305134	0.0506386672023149	0.045162009539016	0.0444259034090905	0.0490147814583266	0	0	0	0	0	0	0	0	0	0	0	0	0	0	0	0	0	0	0	0	0	0.00276854928017719	0.00941306755260244	0.0365448504983389	0.0874861572535991	0.179401993355482	0.271317829457364	0.220376522702104	0.131782945736434	0.0454042081949059	0.0110741971207087	0.00166112956810631	0.00110741971207087	0.000553709856035437	0	0.000553709856035437	0
YLR398C	SKI2	2	C	4	0.208503324328003	0.227816173333292	0.205687294781854	0.215786784479374	0.0498864779568504	0.0619912238796438	0.0567967654445877	0.046720613020566	0	0	0	0	0	0	0	0	0	0	0	0	0	0	0	0	0	0	0	0	0	0	0	0	0.00297619047619048	0.0113095238095238	0.056547619047619	0.130357142857143	0.270238095238095	0.313690476190476	0.158333333333333	0.0488095238095238	0.00595238095238095	0.00178571428571429	0	0	0
YDL195W	SEC31; WEB1	2	C	5	0.0923336924973171	0.0914053890800197	0.100312946726768	0.0958407186187002	0.0320004722129539	0.0438087477914702	0.0329855819464309	0.0305940593913604	0	0	0	0	0	0	0	0	0	0	0	0	0	0	0	0.000273672687465791	0.000136836343732895	0.00123152709359606	0.00328407224958949	0.00848385331143952	0.026135741652983	0.0547345374931582	0.107827038861522	0.172140120415982	0.225369458128079	0.19047619047619	0.135741652983032	0.052408319649699	0.0155993431855501	0.00506294471811713	0.000684181718664477	0.000273672687465791	0	0	0.000136836343732895	0	0
YOR227W	HER1	2	C	6	0.100862750886004	0.116858046753117	0.108763754058775	0.0965021091189476	0.0349166365698755	0.0373078723422619	0.0359910176087631	0.0377120997295505	0	0	0	0	0	0	0	0	0	0	0	0	0	0	0	0	0.000209314495028781	0.000313971742543171	0.00156985871271586	0.00565149136577708	0.0136054421768707	0.0365253793825222	0.0769230769230769	0.145578231292517	0.217582417582418	0.214128728414443	0.164416535845107	0.0839351125065411	0.0272108843537415	0.00910518053375196	0.00198848770277342	0.000837257980115123	0.000313971742543171	0.00010465724751439	0	0	0
YMR304W	UBP15	2	C	7	0.173476530615184	0.205605089540801	0.179485123075036	0.150358349114881	0.0479353696997392	0.0518902934433443	0.0468875355633856	0.0412289987176373	0	0	0	0	0	0	0	0	0	0	0	0	0	0	0	0	0	0	0	0	0.0002	0.0001	0.0011	0.0043	0.0159	0.0571	0.1513	0.2636	0.2744	0.1611	0.0526	0.0137	0.0031	0.0008	0.0005	0.0002	0
YPL110C	GDE1	2	C	8	0.114020854783032	0.132929666168349	0.119706423332239	0.114351017424452	0.0345481041493234	0.0442905588238035	0.0349861625446428	0.0352738201636596	0	0	0	0	0	0	0	0	0	0	0	0	0	0	0	0	0	0	0	0.000512032770097286	0.00204813108038914	0.014336917562724	0.0373783922171019	0.0931899641577061	0.183307731694828	0.228878648233487	0.225806451612903	0.145929339477727	0.0501792114695341	0.014336917562724	0.00409626216077829	0	0	0	0	0	0
YAR009C	TY1B-A; YARCTy1-1 POL	2	C	9	0.0867805649144503	0.103756844003932	0.109843534506881	0.102282699885292	0.0300788910668698	0.0396623905783324	0.042573587968937	0.0388173612764025	0	0	0	0	0	0	0	0	0	0	0	0	0	0	0	0	0.0004	0.0008	0.0037	0.0094	0.0299	0.0665	0.135	0.1991	0.2338	0.1769	0.0966	0.0345	0.0094	0.0025	0.0006	0.0004	0.0002	0.0002	0.0001	0	0
YBR218C	PYC2	2	C	10	0.481410235935128	0.409021581853129	0.339771466546325	0.465803089228393	0.125385267057994	0.105199956056098	0.0930943962721302	0.111353484431817	0	0	0	0	0	0	0	0	0	0	0	0	0	0	0	0	0	0	0	0	0.000204792135981978	0.000204792135981978	0.000307188203972967	0.000511980339954946	0.000614376407945935	0.000511980339954946	0.000511980339954946	0.00153594101986484	0.00296948597173869	0.00931804218718001	0.0289780872414499	0.0894941634241245	0.201617857874258	0.290292852754454	0.239606799098915	0.105058365758755	0.0233463035019455
YKL038W	RGT1	2	C	11	0.109950927781136	0.122137812394524	0.113829159948556	0.109286796991482	0.0609221268953749	0.0517898232751542	0.0427918358949195	0.0577918940611135	0	0	0	0	0	0	0	0	0	0	0	0	0	0	0	0	0	0.0001	0.0009	0.0047	0.0118	0.0298	0.0678	0.138	0.1985	0.2149	0.1709	0.0986	0.0339	0.0108	0.0035	0.0025	0.0031	0.0049	0.003	0.0016	0.0006
YGR097W	ASK10; RGC2	2	C	12	0.0987488780685804	0.104351025760127	0.0974547494194815	0.101579312628109	0.0499996894400847	0.055651396831403	0.03913080535317	0.043801411682949	0	0	0	0	0	0	0	0	0	0	0	0	0	0	0.000112309074573226	0	0.000449236298292902	0.00168463611859838	0.00539083557951483	0.0160601976639712	0.038858939802336	0.0783917340521114	0.118486073674753	0.147574123989218	0.155211141060198	0.144766397124888	0.125898472596586	0.0895103324348607	0.0488544474393531	0.0185309973045822	0.00561545372866128	0.00269541778975741	0.000673854447439353	0.000786163522012579	0.000336927223719677	0	0
YJR127C	RSF2; ZMS1	2	D	1	0.104646106988196	0.122720617750517	0.115667830667491	0.097607970165688	0.0339621823567531	0.0522027126624891	0.0371362536975815	0.0328074972608923	0	0	0	0	0	0	0	0	0	0	0	0	0	0	0	0	0	0.0005	0.0008	0.002	0.0093	0.0267	0.0581	0.132	0.2089	0.2351	0.1897	0.0926	0.0332	0.0086	0.0016	0.0005	0.0001	0.0003	0	0	0
YDR301W	CFT1; YHH1	2	D	2	0.127847439530624	0.156607851055018	0.144237342828696	0.129504178504341	0.042329200280384	0.118260906964803	0.0429994607090107	0.041933793970739	0	0	0	0	0	0	0	0	0	0	0	0	0	0	0	0	0	0	0.0001	0.0001	0.0019	0.0064	0.022	0.0531	0.1296	0.2094	0.2437	0.1953	0.0917	0.0321	0.0104	0.0026	0.0012	0.0001	0.0002	0	0
YDR216W	ADR1	2	D	3	0.110003158725306	0.14766278287589	0.127146810055695	0.110114304406802	0.0382740760598983	0.0536475695809931	0.057233598883497	0.0336209318606683	0	0	0	0	0	0	0	0	0	0	0	0	0	0	0.0001	0	0.0001	0.0001	0.0008	0.002	0.0085	0.024	0.0591	0.1171	0.1797	0.2248	0.1897	0.1199	0.0526	0.0162	0.0033	0.0011	0.0009	0	0	0	0
YKL215C	OXP1	2	D	4	0.160075656210986	0.186524821735848	0.184783936763808	0.178395354875647	0.0479803928932826	0.0556238450068823	0.0618977774364582	0.042921413540019	0	0	0	0	0	0	0	0	0	0	0	0	0	0	0	0	0	0	0	0	0.0002	0.0008	0.0043	0.0129	0.0357	0.0932	0.1931	0.278	0.2267	0.1129	0.0297	0.0076	0.0027	0.0014	0.0005	0.0002	0.0001
YOR124C	UBP2	2	D	5	0.138620501718144	0.161679959588379	0.15315792220599	0.132688142108669	0.0416025493599623	0.0494868133361131	0.04931058052736	0.0359923006550219	0	0	0	0	0	0	0	0	0	0	0	0	0	0	0	0	0	0	0	0.0001	0.0007	0.002	0.0084	0.0289	0.0811	0.1775	0.2628	0.2347	0.1362	0.0491	0.0128	0.0047	0.0005	0.0001	0.0004	0	0
YBL007C	SLA1	2	D	6	0.38912963314299	0.410519867329324	0.313434594174726	0.337031765694309	0.0978325671435248	0.109516504314264	0.0909136046006839	0.0730212728041529	0	0	0	0	0	0	0	0	0	0	0	0	0	0	0	0	0	0	0	0.0001	0	0	0.0002	0.0002	0.0015	0.0022	0.0033	0.005	0.0064	0.0187	0.089	0.2407	0.3262	0.2074	0.0776	0.0162	0.0046
YNL257C	SIP3	2	D	7	0.0830528548727796	0.0956475906456478	0.103721898141253	0.0964822005997524	0.0365608431885087	0.0365272978608967	0.0384532543467037	0.0305441256866666	0	0	0	0	0	0	0	0	0	0	0	0	0	0	0	0.0003	0.0005	0.0039	0.0107	0.0262	0.0577	0.1027	0.1462	0.1794	0.1841	0.1461	0.0823	0.038	0.0145	0.0044	0.0007	0.0006	0.0007	0.0008	0.0002	0	0
YLR084C	RAX2	2	D	8	0.165137839393927	0.19965020805446	0.189427619546185	0.184864511138763	0.0496850492777846	0.0595277185408075	0.0620840624875655	0.0497549094282465	0	0	0	0	0	0	0	0	0	0	0	0	0	0	0	0	0	0	0.0001	0.0002	0.0001	0.0011	0.0034	0.0091	0.0312	0.0831	0.1728	0.2577	0.2517	0.1391	0.0393	0.0076	0.0024	0.0003	0.0003	0.0003	0.0001
YPL226W	NEW1	2	D	9	0.821916894880984	0.870055226465662	0.740477266621841	1.17823114353163	0.184071327602132	0.216120978819571	0.218140321068543	0.254986051572693	0	0	0	0	0	0	0	0	0	0	0	0	0	0	0	0	0	0	0	0	0	0.0001	0.0001	0.0001	0.0002	0.0002	0.0001	0.0007	0.0004	0.0007	0.0011	0.0013	0.0012	0.0134	0.084	0.2506	0.3312
YGL062W	PYC1; PYV	2	D	10	0.537378415439533	0.545491028507734	0.475768285135135	0.837287536170966	0.18687109022712	0.202162773759229	0.177638098236636	0.233530257642327	0	0	0	0	0	0	0	0	0	0	0	0	0	0	0	0	0	0	0	0.0002	0.0003	0	0.0003	0.0004	0.0006	0.0009	0.0013	0.0014	0.0021	0.0023	0.0129	0.0551	0.1588	0.2566	0.2592	0.16	0.0614
YLR032W	RAD5; REV2; SNM2	2	D	11	0.0993846096391373	0.107995470353142	0.106749731174577	0.112502889089263	0.0376366439428564	0.0426128845195735	0.0388222871676737	0.0596872190203771	0	0	0	0	0	0	0	0	0	0	0	0	0	0	0	0	0.0001	0.0004	0.0024	0.0062	0.0166	0.04	0.0829	0.1512	0.2058	0.2231	0.1618	0.0764	0.0233	0.0062	0.0015	0.0008	0.0001	0.0005	0.0004	0.0001	0.0002
YGR270W	YTA7	2	E	1	0.137161723567963	0.154277870659609	0.146944805740573	0.134245035545162	0.0398749807517527	0.0506631800323734	0.0435088584665736	0.0363404794323565	0	0	0	0	0	0	0	0	0	0	0	0	0	0	0	0	0	0	0	0.000260213374967473	0.00078064012490242	0.00234192037470726	0.00702576112412178	0.0288836846213895	0.0882123341139735	0.183190215977101	0.259432734842571	0.243819932344523	0.121259432734843	0.0494405412438199	0.0117096018735363	0.00234192037470726	0.00104085349986989	0.000260213374967473	0	0	0
YAL017W	PSK1	2	E	2	0.143237260498461	0.153437633245304	0.13230038532524	0.123145508667611	0.0386843039827368	0.0440586415082074	0.0399170289618678	0.0355207939092274	0	0	0	0	0	0	0	0	0	0	0	0	0	0	0	0	0	0	0	0.00013883104262113	0.00027766208524226	0.00124947938359017	0.0055532417048452	0.0187421907538526	0.0584478689434958	0.150076357073442	0.262807163681799	0.278356240455366	0.156323753991392	0.0508121615993336	0.0137442732194919	0.00222129668193808	0.00111064834096904	0.00013883104262113	0	0	0
YJR092W	BUD4	2	E	3	0.137933888893813	0.16022585198922	0.146012129537484	0.141923594206334	0.0447588973389509	0.0545451649658705	0.0456013907739498	0.042763798648734	0	0	0	0	0	0	0	0	0	0	0	0	0	0	0	0	0	0	0.0002	0.0005	0.0013	0.0043	0.0128	0.0383	0.0911	0.1746	0.241	0.2201	0.1403	0.0572	0.0142	0.003	0.0007	0.0001	0.0001	0.0001	0
YDL019C	OSH2	2	E	4	0.168110288445048	0.195740762710113	0.166184839853716	0.163085450018642	0.0496633135529366	0.054529008425458	0.0476444825036393	0.041895080221151	0	0	0	0	0	0	0	0	0	0	0	0	0	0	0	0.000134138162307176	0	0	0	0	0	0.000536552649228706	0.000938967136150235	0.00657276995305164	0.0217303822937626	0.0724346076458753	0.169953051643192	0.279946344735077	0.253655264922871	0.134808853118712	0.0411804158283032	0.0127431254191818	0.00321931589537223	0.00120724346076459	0.000536552649228706	0.000268276324614353	0
YKL129C	MYO3	2	E	5	0.198092626564667	0.237814135408045	0.198593539382224	0.199722802305574	0.0511955873055909	0.0695376321462322	0.0563928774537356	0.0471661322572963	0	0	0	0	0	0	0	0	0	0	0	0	0	0	0	0	0	0	0	0	0	0	0	0.0006232859636001	0.00336574420344054	0.0181999501371229	0.0730491149339317	0.18573921715283	0.298429319371728	0.258663674894041	0.118548990276739	0.0344053851907255	0.00735477437048118	0.0012465719272002	0.00012465719272002	0.00012465719272002	0
YDR097C	MSH6; PMS3	2	E	6	0.120365402808909	0.136033159652127	0.135704599072918	0.113873359032579	0.0368623527893511	0.0418569555585899	0.0405805791643997	0.0351017972534518	0	0	0	0	0	0	0	0	0	0	0	0	0	0	0	0	0	0	0	0.001	0.0034	0.0084	0.0272	0.0695	0.1466	0.228	0.2543	0.1689	0.065	0.0208	0.0053	0.0015	0	0	0	0.0001	0
YHR155W	YSP1	2	E	7	0.099195652851695	0.113050263716794	0.114696679130896	0.0927819216658987	0.0349655460837429	0.0402615023665316	0.0399310645958113	0.0363661735917678	0	0	0	0	0	0	0	0	0	0	0	0	0	0	0	0	0.0002	0.0008	0.0026	0.0078	0.0193	0.0434	0.0843	0.1523	0.1913	0.2196	0.1598	0.081	0.0285	0.0064	0.0018	0.0006	0.0002	0.0001	0	0	0
YGL140C	YGL140C	2	E	8	0.134510050926361	0.150007641401866	0.145013018509457	0.132449737439652	0.0428218188241063	0.0409701997595966	0.039497340265803	0.0337069929518969	0	0	0	0	0	0	0	0	0	0	0	0	0	0	0	0	0	0	0	0.0005	0.0018	0.0052	0.0145	0.0446	0.0954	0.1787	0.2512	0.2233	0.1243	0.0476	0.0098	0.0023	0.0007	0	0	0	0
YKR096W	YKR096W	2	E	9	0.114955218178096	0.129495629123758	0.135536705514109	0.111675675598631	0.0367256931554167	0.0385945294614008	0.0405521710943586	0.0315714362727417	0	0	0	0	0	0	0	0	0	0	0	0	0	0	0.0001	0	0	0.0001	0.0003	0.0021	0.0052	0.0161	0.0409	0.0906	0.1643	0.2291	0.2275	0.1477	0.0542	0.0166	0.004	0.0009	0.0002	0.0001	0	0	0
YGR233C	PHO81	2	E	10	0.212246750672588	0.194023831127613	0.160017908816448	0.190227999572783	0.0495712042592826	0.051913228770378	0.0575524004986885	0.0406123515440233	0	0	0	0	0	0	0	0	0	0	0	0	0	0	0	0	0	0	0	0	0	0.0002	0.0006	0.0012	0.0042	0.0107	0.0355	0.1166	0.2689	0.3206	0.1856	0.0477	0.0068	0.0012	0.0001	0	0.0001
YHR158C	KEL1	2	E	11	0.170308482892306	0.186058127504665	0.168401739160379	0.153622077216816	0.0497203050247771	0.0544806972815674	0.0466161412412575	0.0518314646395747	0	0	0	0	0	0	0	0	0	0	0	0	0	0	0	0	0	0	0	0	0.0003	0.0002	0.0011	0.0062	0.0216	0.0754	0.171	0.2603	0.2419	0.1462	0.0554	0.0151	0.0043	0.0008	0	0.0002	0
YER013W	PRP22	2	E	12	0.0981440783609891	0.132258717504956	0.138844286648934	0.10446231642902	0.0357586814654297	0.0409956275882842	0.0400055616968045	0.0428775504174664	0	0	0	0	0	0	0	0	0	0	0	0	0	0	0	0	0.0002	0.0007	0.002	0.0055	0.0171	0.043	0.0951	0.1635	0.2123	0.2007	0.1463	0.074	0.0254	0.0102	0.0031	0.0005	0.0002	0.0001	0.0001	0	0
YIL159W	BNR1	2	F	1	0.10730130572546	0.118535425110303	0.113194877278053	0.105422364024626	0.0335868272721443	0.0443300632018716	0.036440431452107	0.0304906730875837	0	0	0	0	0	0	0	0	0	0	0	0	0	0	0	0	0	0	0.000288600288600289	0.00216450216450216	0.00678210678210678	0.0193362193362193	0.0515151515151515	0.117171717171717	0.2	0.243145743145743	0.211832611832612	0.0995670995670996	0.0378066378066378	0.00808080808080808	0.0012987012987013	0.000865800865800866	0	0	0.000144300144300144	0	0
YLR371W	ROM2	2	F	2	0.105038627320271	0.119140949720748	0.115101233601178	0.104167228246565	0.0345730447099297	0.0390772309353935	0.0354393557088247	0.0300776526489233	0	0	0	0	0	0	0	0	0	0	0	0	0	0	0	0	0	0.000269759913676828	0.000404639870515241	0.00242783922309145	0.00944159697868897	0.0261667116266523	0.0637982195845697	0.121526841111411	0.215807930941462	0.232937685459941	0.183301861343404	0.0936066900458592	0.0373617480442406	0.010115996762881	0.00188831939573779	0.000539519827353655	0.000269759913676828	0.000134879956838414	0	0	0
YPL016W	SWI1; ADR6; GAM3	2	F	3	0.138058894248898	0.162598120218554	0.154633163607324	0.123967299913428	0.0379144744435863	0.0609120103580408	0.0446954313409037	0.0330051440225184	0	0	0	0	0	0	0	0	0	0	0	0	0	0	0	0	0	0	0	0.0001	0.0007	0.0021	0.0077	0.0282	0.0744	0.1778	0.2614	0.2507	0.1406	0.0445	0.0103	0.0012	0.0003	0	0	0	0
YOR330C	MIP1	2	F	4	0.119750528339951	0.140518973961697	0.139848308807786	0.113316699492805	0.0372580039551794	0.0411006730210284	0.058626300864224	0.0326137054704322	0	0	0	0	0	0	0	0	0	0	0	0	0	0	0	0	0	0	0.0001	0.0013	0.0032	0.0104	0.0266	0.0723	0.1474	0.2286	0.2567	0.1616	0.07	0.0163	0.0042	0.0005	0.0002	0.0001	0.0004	0.0001	0
YMR128W	ECM16; DHR1	2	F	5	0.148486478110026	0.169781841952191	0.186644758662696	0.194953591597683	0.0438157206368515	0.0503607964825112	0.047360516750225	0.0451591124508876	0	0	0	0	0	0	0	0	0	0	0	0	0	0	0	0	0	0	0	0	0.00013412017167382	0.00214592274678112	0.00549892703862661	0.0174356223175966	0.0608905579399142	0.138412017167382	0.231357296137339	0.259656652360515	0.176233905579399	0.0791309012875537	0.023068669527897	0.00496244635193133	0.000804721030042918	0.00013412017167382	0	0.00013412017167382	0
YNL091W	NST1	2	F	6	0.140222485065232	0.163229045560463	0.152114752633291	0.141913159131815	0.0434415360377422	0.0461956055995261	0.0401539948260526	0.0365339852403317	0	0	0	0	0	0	0	0	0	0	0	0	0	0	0	0	0	0	0.0001	0.0002	0.0009	0.0024	0.006	0.0199	0.0701	0.1708	0.2619	0.2643	0.1424	0.047	0.0105	0.0029	0.0003	0.0002	0	0	0
YPL012W	RRP12	2	F	7	0.439659118797693	0.361145828784997	0.359520119011041	0.485562681660453	0.0958740842615414	0.101590947904509	0.0945023796869217	0.101057577044105	0	0	0	0	0	0	0	0	0	0	0	0	0	0	0	0	0	0	0	0	0	0.0002	0	0.0001	0.0009	0.001	0.0016	0.0035	0.0039	0.006	0.0307	0.1143	0.2841	0.345	0.1725	0.0322	0.0037
YMR109W	MYO5	2	F	8	0.258759827182239	0.278416656579745	0.2323815920348	0.25206566129166	0.0602424301351194	0.0690755901152843	0.065064206497881	0.0567792709400874	0	0	0	0	0	0	0	0	0	0	0	0	0	0	0	0	0	0	0	0	0	0.0002	0.0001	0.0003	0.0007	0.0022	0.0064	0.0247	0.1131	0.2807	0.3265	0.1839	0.0494	0.0094	0.0018	0.0004	0
YAL001C	TFC3; TSV115	2	F	9	0.096303429349401	0.116460310726279	0.11975348814526	0.0983061812294852	0.0348207234918129	0.0374056436131199	0.038234127999354	0.0395647198661241	0	0	0	0	0	0	0	0	0	0	0	0	0	0	0	0	0	0.0004	0.0012	0.0068	0.0175	0.0453	0.0927	0.1665	0.2238	0.2076	0.1445	0.0635	0.0211	0.0061	0.0017	0.0008	0.0003	0	0	0.0001	0
YPR049C	ATG11; CVT9	2	F	10	0.0914625555707044	0.11196871944721	0.108502998374668	0.0922942497731835	0.0341066838743785	0.0369544481427203	0.0372011408689223	0.0309952833368424	0	0	0	0	0	0	0	0	0	0	0	0	0	0	0	0	0.0003	0.0005	0.0041	0.0117	0.0284	0.0564	0.1266	0.1805	0.2076	0.1816	0.1218	0.0551	0.0173	0.0053	0.0019	0.0002	0.0004	0.0003	0	0	0
YLR035C-A	TY1B-LR1; YLRCTy1-1 POL	2	F	11	0.0850154573385236	0.105889468397804	0.101268765390509	0.0983934587945656	0.0322094688337514	0.0371888337196311	0.0363254386301191	0.0301798852549405	0	0	0	0	0	0	0	0	0	0	0	0	0	0.0001	0.0002	0.0003	0.0004	0.002	0.0072	0.02	0.0429	0.084	0.1439	0.1883	0.2002	0.1598	0.0918	0.0392	0.0142	0.0045	0.0006	0.0003	0.0001	0	0	0	0
YDR507C	GIN4	2	F	12	0.16221759825976	0.183069851305113	0.177469795319061	0.161109959133525	0.0471314839821391	0.0504041772194645	0.0462166445393601	0.0388316569741681	0	0	0	0	0	0	0	0	0	0	0	0	0	0	0	0	0.0001	0	0.0001	0.0001	0	0.0016	0.0042	0.0087	0.0314	0.0881	0.1792	0.2756	0.2378	0.133	0.0316	0.0068	0.0012	0.0004	0	0	0
YOR336W	KRE5	2	G	1	0.0984850244881153	0.110457193225556	0.107139963844429	0.114070168750891	0.0312311774699399	0.0339031527546485	0.0318351652477969	0.0306780615467315	0	0	0	0	0	0	0	0	0	0	0	0	0	0	0	0	0	0.0003	0.0012	0.0031	0.0123	0.0296	0.0793	0.1502	0.2374	0.2368	0.1575	0.0661	0.0205	0.0043	0.0008	0.0003	0.0001	0.0001	0	0.0001	0
YNL250W	RAD50	2	G	3	0.11733314206548	0.117722749958832	0.114031209494657	0.12112591295582	0.0444080613406221	0.0411864441487724	0.037308181009247	0.0359221551426848	0	0	0	0	0	0	0	0	0	0	0	0	0	0	0	0	0	0	0.0002	0.0007	0.0029	0.0088	0.0312	0.079	0.1757	0.2442	0.2366	0.1411	0.057	0.0161	0.0035	0.0008	0.0003	0.0002	0.0003	0.0007	0.0005
YMR012W	CLU1; TIF31	2	G	4	0.633352638606067	0.634993263178845	0.478112552135739	0.737542448475333	0.136177221918388	0.139063897114073	0.135834217806817	0.131787522172422	0	0	0	0	0	0	0	0	0	0	0	0	0	0	0	0.000113649278327083	0	0	0	0	0	0.000227298556654165	0	0.000113649278327083	0.000909194226616661	0.00147744061825207	0.000568246391635413	0.00113649278327083	0.000909194226616661	0.000568246391635413	0.0019320377315604	0.00500056824639164	0.0259120354585748	0.123536765541539	0.306284805091488	0.348107739515854	0.153426525741562
YGL133W	ITC1	2	G	5	0.136906357475411	0.154568932452018	0.152152753230558	0.144127825284426	0.0466177322925256	0.0516624685232017	0.043407582951325	0.0407635583639727	0	0	0	0	0	0	0	0	0	0	0	0	0	0	0	0	0	0	0	0	0	0.00147275405007364	0.0122729504172803	0.029945999018164	0.0952380952380952	0.194894452626411	0.247422680412371	0.224349533627884	0.134511536573392	0.0422189494354443	0.00981836033382425	0.00589101620029455	0.000981836033382425	0	0	0.000490918016691213	0
YNL273W	TOF1	2	G	6	0.15528049063286	0.172777380999097	0.191856599586229	0.206996060643818	0.185100491087029	0.0895988201373051	0.359724322607838	0.340414381346029	0	0	0	0	0	0	0	0	0	0	0	0	0	0	0	0	0	0	0.00198412698412698	0	0	0.00396825396825397	0.00198412698412698	0.0337301587301587	0.0992063492063492	0.154761904761905	0.263888888888889	0.214285714285714	0.128968253968254	0.0535714285714286	0.0178571428571429	0.00396825396825397	0.00198412698412698	0.00396825396825397	0.00198412698412698	0.00793650793650794	0.00396825396825397
YCR033W	SNT1	2	G	7	0.105957072888007	0.126323437015926	0.12486010660632	0.116220389141207	0.036175100805687	0.0372904547870294	0.0460390385932406	0.0334666383599766	0	0	0	0	0	0	0	0	0	0	0	0	0	0	0	0	0	0.0002	0.0008	0.0017	0.0076	0.0252	0.0635	0.1294	0.2051	0.2283	0.1862	0.1017	0.0356	0.0111	0.0023	0.0006	0.0003	0.0002	0	0.0001	0.0001
YPR122W	AXL1	2	G	8	0.11297819220365	0.125079090116188	0.123972065938264	0.1231417858702	0.0338331600432901	0.0372750779560203	0.0374279721690882	0.040330282537952	0	0	0	0	0	0	0	0	0	0	0	0	0	0	0	0	0	0	0	0.000805152979066023	0.00368069933287325	0.011157119852772	0.036231884057971	0.0962732919254658	0.175983436853002	0.253508166551645	0.229353577179664	0.133195307108351	0.0437083045778698	0.0125373821025995	0.00264550264550265	0.000690131124913734	0.000230043708304578	0	0	0	0
YJL076W	NET1; CFI1; ESC5; SRM8	2	G	9	0.204118202811679	0.219170574692968	0.202899242423625	0.219071752552931	0.0530316625693908	0.0570462278428782	0.0543871051927237	0.0492101812128662	0	0	0	0	0	0	0	0	0	0	0	0	0	0	0	0	0	0	0	0	0	0	0.0004	0.0011	0.003	0.0149	0.0538	0.1651	0.294	0.278	0.1384	0.0381	0.0096	0.0021	0.0011	0.0003	0.0001
YLR272C	YCS4; LOC7	2	G	10	0.127144987708643	0.125841958712491	0.116699815798763	0.127095404773017	0.0359779381548455	0.0433980499011326	0.036102923113544	0.0348492742035982	0	0	0	0	0	0	0	0	0	0	0	0	0	0	0	0	0	0	0.000252620942276115	0.000378931413414172	0.00138941518251863	0.00454717696097006	0.0146520146520147	0.0457243905519768	0.110016420361248	0.227485158519641	0.273209549071618	0.199444233926993	0.0908172287482632	0.0250094732853354	0.00568397120121258	0.00113679424024252	0.000126310471138057	0.000126310471138057	0	0	0
YBL105C	PKC1; HPO2; STT1	2	G	11	0.163552777176934	0.171903362227244	0.149686409797732	0.160978342973122	0.0415806224435759	0.0611386776780889	0.0436002789876245	0.0442184462018846	0	0	0	0	0	0	0	0	0	0	0	0	0	0	0	0	0	0	0	0	0.0003	0.0002	0.0013	0.0046	0.019	0.0739	0.1852	0.3021	0.2538	0.1186	0.0339	0.0058	0.0011	0	0.0001	0.0001	0
YER129W	SAK1; PAK1	2	G	12	0.108009537808561	0.123608634905247	0.123503365609011	0.117693640819127	0.0338743453391706	0.0420786318371541	0.0357477896378477	0.0344320207431281	0	0	0	0	0	0	0	0	0	0	0	0	0	0	0	0	0	0.0001	0.0005	0.0011	0.0054	0.0165	0.0514	0.1145	0.2054	0.2435	0.2096	0.1013	0.0357	0.0106	0.0033	0.0009	0.0002	0	0	0	0
YML049C	RSE1; SAP130	2	H	1	0.24101756918273	0.129272088914016	0.130117130783135	0.132668332923163	0.174678275125554	0.0821066586982935	0.0979410495961201	0.0706471919548003	0	0	0	0	0	0	0	0	0	0	0	0	0	0	0	0	0.0001	0.0001	0.0004	0.0011	0.0023	0.0053	0.0182	0.0379	0.0642	0.0966	0.1037	0.1109	0.1062	0.106	0.0845	0.0691	0.0637	0.0471	0.0358	0.0237	0.0144
YLR384C	IKI3; ELP1; TOT1	2	H	2	0.229409919038317	0.248930119526548	0.235123517230365	0.239271639111438	0.0708605698009593	0.0668470541573013	0.0634052705547548	0.10471499764692	0	0	0	0	0	0	0	0	0	0	0	0	0	0	0	0	0.000244200244200244	0.000366300366300366	0.000854700854700855	0.00207570207570208	0.00415140415140415	0.00818070818070818	0.0101343101343101	0.00976800976800977	0.00842490842490842	0.0120879120879121	0.0235653235653236	0.056043956043956	0.163247863247863	0.295115995115995	0.274847374847375	0.102319902319902	0.0196581196581197	0.0043956043956044	0.00231990231990232	0.00146520146520147	0.000610500610500611
YDR217C	RAD9	2	H	3	0.102286729063451	0.111249561941961	0.112160845865053	0.107561530109809	0.0337134766550857	0.0362676060430839	0.0341509408539547	0.0314232683904958	0	0	0	0	0	0	0	0	0	0	0	0	0	0	0	0	0	0.000122414004162076	0.000979312033296609	0.00342759211653813	0.00967070632880401	0.0231362467866324	0.0665932182641694	0.149467499081895	0.218876239441792	0.239809034153507	0.166483045660424	0.0843432488676705	0.0260741828865222	0.00746725425388664	0.00244828008324152	0.000734484024972457	0.000122414004162076	0.000122414004162076	0.000122414004162076	0	0
YMR076C	PDS5	2	H	4	0.133385563771072	0.149677881151666	0.14879256221359	0.12979414444176	0.0385259576875974	0.0416875312645266	0.0416642803677505	0.0344138612076699	0	0	0	0	0	0	0	0	0	0	0	0	0	0	0	0	0	0.0001	0	0.0004	0.0016	0.0042	0.0121	0.0377	0.0933	0.1899	0.2649	0.2269	0.1224	0.0369	0.0073	0.0016	0.0004	0.0003	0	0	0
YJL197W	UBP12	2	H	5	0.15879554090511	0.168785305946224	0.154395802995133	0.166496901707877	0.041328558119861	0.0448129381069434	0.0422327785525319	0.0398713498749986	0	0	0	0	0	0	0	0	0	0	0	0	0	0	0	0	0	0	0	0.0001	0.0001	0.0003	0.0019	0.0093	0.0304	0.093	0.1988	0.289	0.2391	0.1054	0.0266	0.0051	0.0008	0.0001	0	0	0
YGR090W	UTP22	2	H	6	0.298400900073359	0.311485330968229	0.24674577586161	0.301254572968776	0.0746128453478976	0.0860889537052042	0.0612691324656076	0.0605243251412142	0	0	0	0	0	0	0	0	0	0	0	0	0	0	0	0	0	0	0	0	0	0.0001	0.0001	0.0004	0.0009	0.0012	0.0047	0.0164	0.0522	0.151	0.2767	0.2867	0.1536	0.0479	0.0069	0.0009	0.0002
YFL008W	SMC1; CHL10	2	H	7	0.153909060592323	0.175763269036535	0.164022560138372	0.177377231118919	0.0428813575476674	0.0548992171594651	0.0447700722136566	0.0420742446449779	0	0	0	0	0	0	0	0	0	0	0	0	0	0	0	0	0	0	0	0	0.000128700128700129	0.000514800514800515	0.00218790218790219	0.0123552123552124	0.0422136422136422	0.11016731016731	0.223809523809524	0.285328185328185	0.207078507078507	0.0849420849420849	0.0229086229086229	0.00553410553410553	0.00205920205920206	0.000514800514800515	0.000257400257400257	0	0
YPR010C	RPA135; RPA2; RRN2; SRP3	2	H	8	0.41519212436877	0.435967600621938	0.403622028252938	0.596332483592748	0.0975177050853459	0.122931026450642	0.106367988310159	0.147743853513828	0	0	0	0	0	0	0	0	0	0	0	0	0	0	0	0	0	0	0	0	0	0	0.0001	0.0001	0.0002	0.0007	0.0024	0.0024	0.0054	0.0164	0.0584	0.1681	0.3124	0.289	0.1162	0.0243	0.0032
YEL025C	YEL025C	2	H	9	0.0936079884603962	0.110219814677514	0.109541710303465	0.113471367144304	0.0368294138860433	0.0384270376559081	0.0370503386019295	0.0545552277487852	0	0	0	0	0	0	0	0	0	0	0	0	0	0	0.0001	0	0	0.0005	0.0016	0.0068	0.018	0.0523	0.1092	0.1853	0.2267	0.1913	0.1316	0.0539	0.0139	0.0045	0.0014	0.0008	0.0004	0.0009	0.0007	0	0.0001
YJL092W	SRS2; HPR5; RADH	2	H	10	0.101545060984363	0.1240523431269	0.119344043879849	0.113121400821728	0.0327244316164355	0.038944207291345	0.0364274440401858	0.0380749332602989	0	0	0	0	0	0	0	0	0	0	0	0	0	0	0	0	0	0.000466853408029879	0.00105042016806723	0.00338468720821662	0.00828664799253035	0.0262605042016807	0.0688608776844071	0.148342670401494	0.22047152194211	0.239145658263305	0.166549953314659	0.0822829131652661	0.0263772175536881	0.00583566760037348	0.00163398692810458	0.000933706816059757	0	0.00011671335200747	0	0	0
YIL026C	IRR1; SCC3	2	H	11	0.134346683404625	0.150669640011287	0.142051937177429	0.135287606974527	0.0385348409903229	0.0447184655219536	0.0390369345495368	0.0348351141604381	0	0	0	0	0	0	0	0	0	0	0	0	0	0	0	0	0	0	0	0.000147427392009435	0.000589709568037741	0.00353825740822645	0.0110570544007077	0.0343505823381984	0.0962700869821613	0.192687601356332	0.258145363408521	0.223352498894295	0.128409258440218	0.039952823234557	0.0100250626566416	0.00117941913607548	0.000294854784018871	0	0	0	0
YOR188W	MSB1	2	H	12	0.226530281205409	0.117709656224261	0.112228932721263	0.11392059552246	0.171290166987003	0.0589003621578921	0.0579941298581063	0.0617238963447823	0.0001	0	0	0	0	0	0	0	0	0	0	0	0	0	0.0001	0	0.0001	0.0001	0.0007	0.0021	0.0043	0.0141	0.0283	0.0502	0.0802	0.0984	0.1093	0.1095	0.0968	0.0883	0.0762	0.0646	0.0547	0.0481	0.032	0.0238	0.0105
YML117W	NAB6	3	A	1	0.226283838751369	0.120315447592003	0.116629871256601	0.148795489181764	0.171191332877596	0.110602468167176	0.0573612139780472	0.0948777879743646	0	0	0	0	0	0	0	0	0	0	0	0	0	0	0	0	0	0.0002	0.0005	0.0009	0.0029	0.0111	0.0238	0.0504	0.0757	0.1037	0.1119	0.1142	0.1042	0.0927	0.075	0.0613	0.054	0.0427	0.0315	0.0248	0.0119
YHR077C	NMD2; IFS1; SUA1; UPF2	3	A	2	0.107580505570337	0.141948583226054	0.143809527876033	0.0865433097633893	0.0896777322171439	0.039732028408207	0.0415180737905634	0.043723175471332	0	0	0	0	0	0	0	0	0	0	0	0	0	0.0001	0	0.0002	0.001	0.0039	0.0101	0.0304	0.0634	0.1055	0.1423	0.1403	0.1138	0.1009	0.0814	0.0674	0.0493	0.0336	0.0203	0.0114	0.0096	0.0049	0.0046	0.0032	0.0019
YOL087C	YOL087C; O0944	3	A	3	0.127738845589135	0.112236326893412	0.119296933810871	0.0814708788057789	0.118472193229616	0.0491525717520385	0.0519750370240559	0.0390900439979536	0	0	0	0	0	0	0	0	0	0	0	0	0	0	0	0.0002	0.0002	0.0014	0.0046	0.0173	0.037	0.0736	0.1217	0.1407	0.1371	0.1198	0.0928	0.0678	0.052	0.038	0.0295	0.0205	0.0139	0.0127	0.008	0.0053	0.0029
YGR094W	VAS1	3	A	4	0.925504320174321	0.839177207393164	0.705296369915548	1.085246221894	0.21569227458237	0.185610295443042	0.170473359556278	0.243558385165241	0	0	0	0	0	0	0	0	0	0	0	0	0	0	0	0	0.000119033448399	0.000238066896798	0.000357100345197	0.000714200690394001	0.001428401380788	0.002261635519581	0.00238066896798	0.001428401380788	0.000952267587192001	0.000833234138793001	0.000952267587192001	0.000357100345197	0.000595167241995001	0.000595167241995001	0.000476133793596	0.002023568622783	0.002142602071182	0.00523747172955601	0.025949291750982	0.0948696583740031	0.280323770979645
YCL061C	MRC1	3	A	5	0.109304957606054	0.111833415373118	0.112604064927761	0.114669579934861	0.0428021974312074	0.0402856486618191	0.0413794107115244	0.0942796504164953	0	0	0	0	0	0	0	0	0	0	0	0	0	0	0	0	0	0.000121773015099854	0.000487092060399416	0.00170482221139795	0.0047491475888943	0.0163175840233804	0.0459084266926449	0.110448124695567	0.203848027277155	0.253287871407696	0.206770579639552	0.105455431076473	0.0372625426205553	0.00876765708718948	0.00292255236239649	0.000243546030199708	0.000365319045299562	0.000243546030199708	0	0.000243546030199708	0.000365319045299562
YMR196W	YMR196W; YM9646.09	3	A	6	0.146285932620561	0.175291382012772	0.134427854601496	0.119427237180568	0.0528799118256236	0.0890659224924124	0.0527364978341288	0.096370273189584	0	0	0	0	0	0	0	0	0	0	0	0	0	0	0	0	0	0.0001	0	0.0004	0.0006	0.0027	0.0117	0.0328	0.074	0.1562	0.2256	0.2236	0.1582	0.0755	0.0273	0.0067	0.002	0.0014	0.0007	0.0001	0.0002
YOL100W	PKH2	3	A	7	0.0990546720368357	0.103060535589219	0.101880909956251	0.0973440429329577	0.0315992634336486	0.0339749369519539	0.0343565201627154	0.0272046784031035	0	0	0	0	0	0	0	0	0	0	0	0	0	0	0	0	0	0.0001	0.0003	0.0019	0.0091	0.0265	0.073	0.1574	0.2392	0.2505	0.1553	0.0598	0.0187	0.0047	0.0023	0.0008	0.0002	0	0.0002	0	0
YJL050W	MTR4; DOB1	3	A	8	0.130767611826288	0.133681960023347	0.127881667499162	0.133170623162057	0.0439947345604738	0.0566396765449497	0.0487467898360864	0.0484706760997748	0	0	0	0	0	0	0	0	0	0	0	0	0	0	0	0	0	0	0	0.000516475570705506	0.00154942671211652	0.00413180456564404	0.0153909720070241	0.0485487036463175	0.114554281582481	0.215886788554901	0.257824604896188	0.189856419791344	0.0954446854663774	0.0331577316392935	0.0143580208656131	0.00671418241917157	0.00144613159797542	0.000309885342423303	0.000309885342423303	0	0
YGR274C	TAF1; TAF130; TAF145	3	A	9	0.128327864780493	0.127253627598581	0.243925251978046	0.128193094347635	0.0354680358031602	0.0402447645144667	0.773121737304251	0.0671819329956163	0	0	0	0	0	0	0	0	0	0	0	0	0	0	0	0	0	0	0.0003	0.0002	0.0008	0.004	0.0123	0.0405	0.1103	0.2171	0.2745	0.2154	0.0932	0.0248	0.0053	0.0011	0.0002	0	0	0	0
YNL132W	KRE33	3	A	10	0.139809768535441	0.13991081987098	0.213020931399823	0.136646470227463	0.0371304916596515	0.0447396621473796	0.687308987634681	0.0845191939240148	0	0	0	0	0	0	0	0	0	0	0	0	0	0	0	0	0	0	0	0	0.00102406554019457	0.00153609831029186	0.00563236047107015	0.0266257040450589	0.0578597030209933	0.167434715821813	0.260112647209421	0.285714285714286	0.13773681515617	0.0450588837685612	0.00870455709165387	0.00256016385048643	0	0	0	0	0
YPR022C	YPR022C	3	B	1	0.234266569994373	0.125211910490861	0.114425264181535	0.110472478792881	0.180441453148253	0.0466005053415563	0.0392320616664639	0.059859716552389	0	0	0	0	0	0	0	0	0	0	0	0	0	0	0	0	0	0	0.0001	0.001	0.0032	0.0071	0.0193	0.0439	0.0769	0.1001	0.1193	0.1125	0.102	0.0899	0.0794	0.068	0.0498	0.0453	0.0349	0.0233	0.0121
YGR134W	CAF130	3	B	2	0.0976764038730881	0.129260021682469	0.125500204045669	0.0781528375687742	0.0671575892925985	0.0445517154136265	0.037800780938624	0.0300159577438242	0	0	0	0	0	0	0	0	0	0	0	0	0	0	0	0.0002	0.0003	0.0021	0.0065	0.0199	0.0473	0.0915	0.1376	0.1668	0.1632	0.1317	0.0938	0.06	0.0341	0.017	0.0098	0.0068	0.0035	0.0033	0.0024	0.001	0.0006
YGL094C	PAN2	3	B	3	0.113790840318721	0.112373259797936	0.122696193085009	0.0876297637875058	0.0861234296873397	0.0544134687225881	0.0519047925192315	0.0303211469971375	0	0	0	0	0	0	0	0	0	0	0	0	0	0	0	0.0002	0.0006	0.0018	0.0043	0.0132	0.0374	0.0752	0.1189	0.1582	0.1558	0.1287	0.0934	0.0714	0.0443	0.0289	0.0225	0.0186	0.0115	0.0073	0.004	0.0026	0.0007
YKL092C	BUD2; CLA2; ERC25	3	B	4	0.120576399358683	0.128884066264557	0.129481873594834	0.116938210733595	0.03591742065135	0.0366003108568756	0.0373193368655868	0.0327097000415988	0	0	0	0	0	0	0	0	0	0	0	0	0	0	0	0	0.000235737859500236	0.000117868929750118	0.000471475719000471	0.0012965582272513	0.00247524752475248	0.00730787364450731	0.0206270627062706	0.0604667609618105	0.148043375766148	0.248114097123998	0.256600660066007	0.164780763790665	0.0649457802923149	0.0167373880245167	0.00612918434700613	0.00117868929750118	0.000235737859500236	0.000235737859500236	0	0	0
YBR150C	TBS1	3	B	5	0.0910684135718801	0.105635427267976	0.108078182021284	0.0901407008033291	0.031459717455824	0.0355415190648043	0.0326707535173814	0.0286295044826254	0	0	0	0	0	0	0	0	0	0	0	0	0	0	0	0	0.0003	0.0007	0.002	0.0061	0.0213	0.0573	0.1122	0.1876	0.2334	0.1997	0.1122	0.0471	0.0145	0.0038	0.0008	0.0006	0.0002	0.0001	0	0.0001	0
YJR035W	RAD26; GTA1085	3	B	6	0.0963922718505612	0.111182122869121	0.111837040882601	0.093165820395915	0.0325788221275186	0.0361515931718793	0.0332464346835172	0.0295339519636352	0	0	0	0	0	0	0	0	0	0	0	0	0	0	0	0.000121773015099854	0.000121773015099854	0.000608865075499269	0.00146127618119825	0.0047491475888943	0.0138821237213833	0.0367754505601559	0.094982951777886	0.174257184607891	0.228933268387725	0.212128592303945	0.139064783244033	0.0651485630784218	0.0177788602045787	0.00767169995129079	0.00182659522649781	0.000365319045299562	0	0	0.000121773015099854	0	0
YHR102W	KIC1; NRK1	3	B	7	0.119219870427064	0.129415420426294	0.125578507695324	0.117179613516708	0.0364449282966799	0.0412510437410989	0.0357744677634344	0.0326743621511035	0	0	0	0	0	0	0	0	0	0	0	0	0	0	0	0	0	0	0.0003	0.0001	0.0016	0.0082	0.0273	0.0723	0.156	0.2471	0.2431	0.152	0.0662	0.0192	0.0051	0.001	0.0003	0.0002	0	0	0
YPR097W	YPR097W	3	B	8	0.0986977057804937	0.10388199017107	0.103017029319239	0.0903037760264252	0.0327276646958817	0.0362999511530273	0.0344787290373143	0.0342553296397785	0	0	0	0	0	0	0	0	0	0	0	0	0	0	0	0	0	0.000221459417561732	0.000775107961466061	0.00365408038976857	0.0105193223341823	0.0342154800132876	0.0840438489646772	0.15214261986491	0.233639685527627	0.229321226885173	0.153914295205404	0.0667700143948621	0.0225888605912966	0.00631159340050936	0.00110729708780866	0.000442918835123464	0.000110729708780866	0	0.000110729708780866	0.000110729708780866	0
YNL267W	PIK1	3	B	9	0.0853880434204022	0.105917940758033	0.103582366016137	0.0989578330019175	0.0321995420864653	0.0365425708340191	0.0376647183318174	0.0301626753674178	0	0	0	0	0	0	0	0	0	0	0	0.000125643925116221	0	0	0	0	0.000502575700464882	0.00175901495162709	0.00464882522930016	0.0157054906395276	0.0418394270637015	0.0838044980525192	0.142103279306446	0.189722326925493	0.209699711018972	0.157934413871089	0.095112451312979	0.0388239728609122	0.0135695439125518	0.00276416635255685	0.00113079532604599	0.000502575700464882	0.000125643925116221	0	0.000125643925116221	0	0
YMR261C	TPS3	3	B	10	0.332129187320928	0.374574044710389	0.260183818764685	0.295919592640009	0.0864094623072149	0.101941430186718	0.114851262185823	0.0678243609953377	0	0	0	0	0	0	0	0	0	0	0	0	0	0	0	0	0	0	0	0	0.000622471210706505	0.000778089013383131	0.000622471210706505	0.00124494242141301	0.00155617802676626	0.00155617802676626	0.00171179582944289	0.00451291627762216	0.0183629007158419	0.0745409274821039	0.218798630563336	0.328664799253035	0.237317149081855	0.0835667600373483	0.0180516651104886	0.00513538748832866	0.00186741363211951
YKL197C	PEX1; PAS1	3	B	11	0.129564374169471	0.140310800518268	0.137118936318613	0.132615608507317	0.0389065784813283	0.0455083162765135	0.0406042162527094	0.0383235967118082	0	0	0	0	0	0	0	0	0	0	0	0	0	0	0	0.000146972369194591	0	0	0	0.000293944738389183	0.000881834215167548	0.00426219870664315	0.0135214579659024	0.037037037037037	0.112580834803057	0.219135802469136	0.270282186948854	0.203115814226925	0.0983245149911817	0.030570252792475	0.00676072898295121	0.00102880658436214	0.00117577895355673	0.000734861845972957	0.000146972369194591	0	0
YPL075W	GCR1; SIT3	3	B	12	0.123929239082077	0.129120334384922	0.131187194409208	0.110715060708037	0.0373700887655617	0.0398123075425433	0.0392162020527374	0.0324639817417995	0	0	0	0	0	0	0	0	0	0	0	0	0	0	0	0	0	0	0.0001	0.0001	0.0011	0.0065	0.0156	0.051	0.1309	0.2429	0.2651	0.1891	0.0713	0.0193	0.0044	0.0014	0.0006	0.0001	0.0003	0.0001	0
YGL151W	NUT1; MED5	3	C	1	0.168461353805671	0.183374980159305	0.170132330697683	0.155449527159209	0.0423824667010834	0.0514512486657398	0.0489548840164091	0.0381784750248629	0	0	0	0	0	0	0	0	0	0	0	0	0	0	0	0	0.0001	0.0002	0	0.0002	0.0001	0.0003	0.001	0.003	0.0121	0.0596	0.1691	0.2907	0.275	0.1407	0.038	0.0076	0.0016	0.0006	0.0001	0	0
YER176W	ECM32; HEL1; MTT1	3	C	2	0.16393542529195	0.17088335703987	0.162924236168287	0.172262323658207	0.0399790201833238	0.0448316855463455	0.0435993997487329	0.0386388120861865	0	0	0	0	0	0	0	0	0	0	0	0	0	0	0	0	0	0	0	0.00012465719272002	0.00012465719272002	0.00049862877088008	0.00112191473448018	0.0037397157816006	0.0158314634754425	0.0659436549488906	0.182872101720269	0.31251558214909	0.261780104712042	0.116928446771379	0.0316629269508851	0.00598354525056096	0.0006232859636001	0.00024931438544004	0	0	0
YLR383W	SMC6; RHC18	3	C	3	0.12023128140416	0.122191374380614	0.117524177934419	0.124616980038958	0.0564101248574628	0.038998475831518	0.0388598350274788	0.0325726462312558	0	0	0	0	0	0	0	0	0	0	0	0	0	0	0.0001	0	0	0.0003	0.0013	0.0022	0.0055	0.0094	0.0254	0.066	0.1572	0.257	0.2472	0.1411	0.0565	0.0185	0.0061	0.002	0.0012	0.001	0.0005	0.0003	0.0001
YMR218C	TRS130	3	C	4	0.0880902525487977	0.100542305756204	0.10954088810927	0.110038438621442	0.0302897487704035	0.0318930333978745	0.0354707772494775	0.0306012980130749	0	0	0	0	0	0	0	0	0	0	0	0	0	0	0	0.0001	0.0005	0.0006	0.0031	0.0095	0.0272	0.0652	0.1242	0.2024	0.2267	0.1838	0.1005	0.0389	0.0113	0.0044	0.0013	0.0002	0.0001	0	0	0	0
YER111C	SWI4; ART1	3	C	5	0.0880745033924008	0.101345065914699	0.106087752257793	0.113146484137958	0.0277100117898958	0.0326504633314648	0.0321842532238328	0.0311843283512447	0	0	0	0	0	0	0	0	0	0	0	0	0	0	0	0.000139625802848366	0.000139625802848366	0.000279251605696733	0.00265289025411896	0.00558503211393466	0.0205249930187099	0.0476123987712929	0.119240435632505	0.21879363306339	0.259285115889416	0.185981569394024	0.0978776877967048	0.0290421669924602	0.00907567718514381	0.00265289025411896	0.000698129014241832	0.000279251605696733	0.000139625802848366	0	0	0	0
YLR223C	IFH1; RRP3	3	C	6	0.1172069303737	0.116404488811358	0.119695414699388	0.130142690665648	0.0410451037877023	0.056184659866297	0.047105846284027	0.0362320959919378	0	0	0	0	0	0	0	0	0	0	0	0	0	0	0	0	0.0001	0.0001	0	0.001	0.0034	0.0078	0.0337	0.084	0.166	0.2572	0.228	0.1368	0.0534	0.0156	0.0069	0.003	0.0019	0.0007	0.0003	0.0001	0
YHR119W	SET1; KMT2; YTX1	3	C	7	0.0869424165255536	0.0913270583925067	0.102491436451439	0.0994379457868079	0.0301398455829425	0.0321101907349308	0.0390016883912248	0.0299707476749384	0	0	0	0	0	0	0	0	0	0	0	0	0	0	0	0.0001	0.0003	0.0012	0.0042	0.011	0.0321	0.0663	0.1344	0.1978	0.2278	0.1743	0.0955	0.0384	0.0124	0.0029	0.0011	0.0002	0	0	0	0	0
YGL178W	MPT5; HTR1; PUF5	3	C	8	0.126937637709576	0.146209263259324	0.175765023348896	0.169241223143607	0.0352459304739096	0.0487291932189592	0.0495233092675963	0.0415875639558644	0	0	0	0	0	0	0	0	0	0	0	0	0	0	0	0	0	0	0	0.0005	0.0018	0.0038	0.0135	0.0405	0.1146	0.2261	0.2829	0.2016	0.0857	0.0223	0.0048	0.0014	0.0004	0.0001	0	0	0
YML010W	SPT5	3	C	9	0.275637278245228	0.306081670375409	0.304559654604003	0.327945865529905	0.0676343782018667	0.0807671355284945	0.0729348815435957	0.0679025641907371	0	0	0	0	0	0	0	0	0	0	0	0	0	0	0	0	0	0	0	0	0	0.0001	0.0004	0.0006	0.001	0.0019	0.004	0.0198	0.0818	0.2246	0.3149	0.2356	0.0874	0.0233	0.0039	0.0004	0.0001
YDR325W	YCG1; YCS5	3	C	10	0.109322972212197	0.117420712654875	0.119288653775312	0.127844111927847	0.0349302907518792	0.0385144438006623	0.0402135325955521	0.0377070880464877	0	0	0	0	0	0	0	0	0	0	0	0	0	0	0	0	0	0.0001	0.0004	0.0017	0.0068	0.0187	0.0485	0.1078	0.1937	0.2449	0.211	0.1123	0.0385	0.0106	0.0042	0.0007	0	0	0.0001	0	0
YNL327W	EGT2	3	C	11	0.282761817583886	0.445670308396841	0.503151637412466	0.327130468407888	0.0896339509252608	0.165255078317844	0.197432433350175	0.102305753527254	0	0	0	0	0	0	0	0	0	0	0	0	0	0	0	0	0	0	0	0	0	0.0002	0.0006	0.0015	0.0016	0.0035	0.0116	0.0381	0.1008	0.2005	0.2502	0.2098	0.1131	0.0496	0.0142	0.0033	0.0012
YGL207W	SPT16; CDC68; SSF1	3	C	12	0.425963408771714	0.452479096543961	0.380699033308552	0.461679927646997	0.148566908875107	0.155993793256168	0.131833673379067	0.151375558723899	0	0	0	0	0	0	0	0	0	0	0	0	0	0	0	0	0	0	0.00126796280642434	0.00211327134404058	0.00563539025077487	0.0084530853761623	0.0111298957452804	0.0143702451394759	0.0114116652578191	0.00986193293885602	0.0074668920822767	0.00633981403212172	0.00394477317554241	0.00831220061989293	0.0260636799098338	0.112848689771767	0.243026204564666	0.288531980839673	0.166948436179205	0.0540997464074387	0.0135249366018597
YKL105C	YKL105C; YKL459	3	D	1	0.104979705563406	0.119126333456858	0.117459156847284	0.10517145302198	0.0324395327356184	0.0420689700634929	0.0387695877793796	0.032101194865663	0	0	0	0	0	0	0	0	0	0	0	0	0	0	0	0	0	0	0.000153586238673015	0.00153586238673015	0.00629703578559361	0.0195054523114729	0.0496083550913838	0.124404853325142	0.222392873598526	0.259867915834741	0.19152203962525	0.0913838120104439	0.0234986945169713	0.00645062202426663	0.00215020734142221	0.00030717247734603	0.00061434495469206	0.00030717247734603	0	0	0
YOR304W	ISW2	3	D	2	0.122733064417991	0.14493705464587	0.150247876192445	0.127446697502719	0.0374462495757115	0.0457065863973008	0.0394058138700025	0.0339462997564583	0	0	0	0	0	0	0	0	0	0	0	0	0	0	0	0	0	0	0.000272888525037522	0.000136444262518761	0.00109155410015009	0.00573065902578797	0.0226497475781143	0.0656296902715241	0.14313003138218	0.232637467594488	0.242597898758357	0.175740210124164	0.0800927820985128	0.0237413016782644	0.00518488197571292	0.00109155410015009	0.000136444262518761	0	0	0	0.000136444262518761
YER110C	KAP123; YRB4	3	D	3	0.120022853733647	0.117064355150749	0.114973948180856	0.0828626385856898	0.098143847070449	0.06756950288638	0.0676727134768715	0.0295362125571801	0	0	0	0	0	0	0	0	0	0	0	0	0	0	0	0.0001	0	0.0007	0.0029	0.0083	0.0274	0.0673	0.1142	0.1576	0.1602	0.1329	0.1015	0.0704	0.0526	0.0319	0.0229	0.0166	0.011	0.0087	0.005	0.0043	0.0022
YOL045W	PSK2	3	D	4	0.111193796317928	0.129555608176124	0.133156232946149	0.121859896857871	0.0331036798463931	0.0368291969819625	0.043387599799424	0.0346474239536055	0	0	0	0	0	0	0	0	0	0	0	0	0	0	0	0.0002	0.0002	0.0004	0.0013	0.0023	0.0062	0.0121	0.0354	0.0913	0.1905	0.2604	0.2235	0.1243	0.0394	0.0094	0.0024	0.0004	0.0003	0	0	0	0
YOL034W	SMC5	3	D	5	0.0966306766364795	0.104730595299796	0.111975082891198	0.100852103967847	0.0311419669847046	0.0337531430573094	0.0373923816063918	0.0291809246250139	0	0	0	0	0	0	0	0	0	0	0	0	0	0	0	0	0	0.000382995021064726	0.0010213200561726	0.00331929018256096	0.0132771607302438	0.0344695518958254	0.0898761649431891	0.16532618409294	0.243584833397166	0.221626452189455	0.138261202604366	0.0620451934124856	0.0188944210391932	0.00612792033703562	0.00178731009830206	0	0	0	0	0	0
YGR218W	CRM1; KAP124; XPO1	3	D	6	0.446938090405588	0.452319379382296	0.380459576718286	0.464467237146644	0.110355800525975	0.114456129769427	0.10951866091702	0.0924487456095364	0	0	0	0	0	0	0	0	0	0	0	0	0	0	0	0	0	0	0	0	0.0003	0.0004	0.0005	0.0007	0.001	0.0011	0.0015	0.0022	0.0045	0.0095	0.0403	0.1149	0.2559	0.3195	0.1849	0.0517	0.0095
YDR291W	HRQ1	3	D	7	0.101197180472904	0.116172269757657	0.118381267064452	0.107535320910915	0.0381665352540993	0.0424234900354859	0.039811913219708	0.0401806001147542	0	0	0	0	0	0	0	0	0	0	0	0	0	0	0	0	0	0.0003	0.0009	0.0027	0.0118	0.0301	0.0763	0.1543	0.2181	0.2264	0.1673	0.0769	0.0238	0.007	0.0012	0.0001	0.0011	0.001	0.0005	0	0.0002
YBL076C	ILS1	3	D	8	1.4091047543717	1.28103592821513	1.00208129653775	1.30267370129488	0.266763280490629	0.285081878899974	0.278703580892493	0.212813256824459	0	0	0	0	0	0	0	0	0	0	0	0	0	0	0	0	0	0	0	0.0001	0.0003	0.0004	0.0009	0.0008	0.0011	0.0008	0.0008	0.0006	0.0002	0.0001	0.0007	0.0012	0.0016	0.0015	0.002	0.0013	0.0052
YKL157W	APE2; LAP1	3	D	9	0.198257565964604	0.236361027380196	0.203650792977579	0.266381235123538	0.0772120484552477	0.0745420630264613	0.0733655594744945	0.146062048873749	0	0	0	0	0	0	0	0	0	0	0	0	0	0	0	0	0	0.0001	0	0	0.0001	0.0002	0.0001	0.0007	0.0058	0.0238	0.0841	0.1958	0.291	0.2356	0.1171	0.0321	0.0088	0.0019	0.0004	0.0001	0.0001
YDR017C	KCS1	3	D	10	0.152935554447568	0.165090715051096	0.170877409995965	0.154229916544778	0.043351323232182	0.0430014809034346	0.0539042644499411	0.0536490800112704	0	0	0	0	0	0	0	0	0	0	0	0	0	0	0	0	0	0	0	0.0001	0.0003	0.0005	0.0034	0.0131	0.0373	0.1083	0.2216	0.2989	0.213	0.0814	0.0174	0.0038	0.0007	0	0	0.0001	0
YER114C	BOI2; BEB1	3	D	11	0.153229676930335	0.168648197476721	0.163965222068645	0.155740363754702	0.0397206595920009	0.0423002013076937	0.0446939723350946	0.0458406425333212	0	0	0	0	0	0	0	0	0	0	0	0	0	0	0	0	0	0	0	0	0.0003	0.0004	0.0021	0.0089	0.0344	0.1052	0.2311	0.3023	0.2109	0.0834	0.017	0.0033	0.0002	0.0001	0.0003	0	0
YAL019W	FUN30	3	E	1	0.133185573856085	0.147643310986874	0.148496005244196	0.13871686397558	0.0375695136787672	0.0539906085966696	0.0418188593763106	0.0350122026373472	0	0	0	0	0	0	0	0	0	0	0	0	0	0	0	0	0	0	0	0.0003	0.0006	0.0022	0.0097	0.0341	0.0955	0.1934	0.2733	0.2323	0.1152	0.033	0.0077	0.0018	0.0007	0.0002	0	0	0
YIL151C	YIL151C	3	E	2	0.103056117047836	0.111241434210528	0.10930019884802	0.102584843661511	0.0315072385060784	0.0389723378409366	0.0338327437000817	0.0297177046274348	0	0	0	0	0	0	0	0	0	0	0	0	0	0	0	0	0	0	0.0006328112640405	0.002531245056162	0.007593735168486	0.0245214364815694	0.0598006644518272	0.13921847808891	0.213099193165638	0.246954595791805	0.185888308811897	0.0862205347255181	0.026578073089701	0.00553709856035437	0.00110741971207087	0.00031640563202025	0	0	0	0	0
YBL063W	KIP1; CIN9	3	E	3	0.0986696389635088	0.110021990940366	0.109340474156897	0.100219754798137	0.0314981761557513	0.035141182314122	0.0359083213584294	0.0332863716700794	0	0	0	0	0	0	0	0	0	0	0	0	0	0	0.000104416831993317	0	0	0.000208833663986635	0.000730917823953221	0.00365458911976611	0.0113814346872716	0.0316383000939751	0.080296543802861	0.151508823222303	0.234520204656991	0.233998120497024	0.156207580662003	0.0675576902996763	0.0211966168946434	0.0054296752636525	0.00114858515192649	0.000104416831993317	0.000208833663986635	0.000104416831993317	0	0	0
YKL205W	LOS1	3	E	4	0.149475927305961	0.147876467656067	0.155268500390061	0.13610331108662	0.0438656248433581	0.0417315707192123	0.0440178422783853	0.0442900617700948	0	0	0	0	0	0	0	0	0	0	0	0	0	0	0	0	0	0	0	0.000124968757810547	0.000249937515621095	0.00174956260934766	0.00649837540614846	0.0176205948512872	0.0553611597100725	0.130967258185454	0.234316420894776	0.261434641339665	0.179330167458135	0.0821044738815296	0.0232441889527618	0.00562359410147463	0.00112471882029493	0	0.000249937515621095	0	0
YDL215C	GDH2	3	E	5	0.171718197279876	0.197853838897995	0.233714889673536	0.122501782501051	0.0641769725739193	0.0861324075082524	0.122074656935905	0.0372240683549426	0	0	0	0	0	0	0	0	0	0	0	0	0	0	0	0	0	0	0.000120860526951898	0.000120860526951898	0.000362581580855693	0.00120860526951898	0.00338409475465313	0.0109983079526227	0.035412134396906	0.0873821609862219	0.164370316654581	0.237128353879623	0.224317138022722	0.138627024413826	0.0582547739908146	0.0262267343485618	0.00809765530577713	0.00229635001208605	0.000846023688663283	0.000604302634759488	0
YIL112W	HOS4	3	E	6	0.117338972616341	0.124508091885263	0.12637109056631	0.118269671413571	0.0376748481783714	0.0388948674968266	0.0387823684099341	0.0332252581008039	0	0	0	0	0	0	0	0	0	0	0	0	0	0	0	0	0	0	0.000127991808524254	0.00127991808524254	0.00383975425572763	0.0124152054268527	0.0366056572379368	0.0837066427748624	0.156917957250736	0.245872264175093	0.215794189171893	0.149238448739281	0.0656597977729425	0.0232945091514143	0.00409573787277614	0.000511967234097018	0.000511967234097018	0.000127991808524254	0	0	0
YOL145C	CTR9; CDP1	3	E	7	0.213748896519288	0.245760227446228	0.219839313620253	0.216153093956516	0.057254381745901	0.0791571784715593	0.0601618110222124	0.0496023424700088	0	0	0	0	0	0	0	0	0	0	0	0	0	0	0	0	0	0	0	0	0	0.0001	0.0005	0.0011	0.0033	0.0141	0.0448	0.1379	0.2555	0.2814	0.1718	0.0714	0.0144	0.0028	0.0007	0.0002	0
YIL156W	UBP7	3	E	8	0.107416715277542	0.113672478042066	0.117148897103191	0.10143119474474	0.0370152374203884	0.0373566320592701	0.0382758629566828	0.03142846368949	0	0	0	0	0	0	0	0	0	0	0	0	0	0	0	0	0	0.000456412596987677	0.000760687661646128	0.00365130077590141	0.00760687661646128	0.0237334550433592	0.0658755514985547	0.125209189106953	0.193975353719763	0.221055834474365	0.189563365282215	0.108321923018409	0.0412292712612201	0.0136923779096303	0.00349916324357219	0.000760687661646128	0.000456412596987677	0.000152137532329226	0	0	0
YDR310C	SUM1	3	E	9	0.11504929250489	0.122314601093597	0.130224469339784	0.106495038118907	0.0403083298389237	0.035972320366765	0.0443782101817574	0.0306999110533798	0	0	0	0	0	0	0	0	0	0	0	0	0	0	0	0	0	0	0.0006	0.0015	0.0055	0.0162	0.0412	0.0945	0.173	0.2283	0.2175	0.1353	0.0613	0.0187	0.005	0.0008	0.0005	0	0	0	0
YJR132W	NMD5; KAP119	3	E	10	0.19468242241652	0.203573177284169	0.199899005368233	0.187807283699829	0.0450947197010241	0.049835292054107	0.0525140014540108	0.041500913594656	0	0	0	0	0	0	0	0	0	0	0	0	0	0	0	0	0	0.000142571998859424	0	0	0	0	0.000427715996578272	0.00156829198745366	0.00499001996007984	0.0175363558597092	0.0621613915027089	0.197604790419162	0.310664385514685	0.266752209865982	0.113629883090961	0.0211006558311948	0.00313658397490733	0.000285143997718848	0	0	0
YEL061C	CIN8; KSL2	3	E	11	0.0916974218747705	0.106325284498366	0.111016884323863	0.0970256710985398	0.0337905240176315	0.0338398756836017	0.036818355990434	0.030427868562557	0	0	0	0	0	0	0	0	0	0	0	0	0	0.0001	0	0	0.0005	0.0016	0.0048	0.0097	0.0271	0.0568	0.1064	0.173	0.2195	0.2052	0.1231	0.052	0.016	0.0031	0.0006	0.0002	0.0001	0.0001	0	0	0
YMR189W	GCV2; GSD2	3	E	12	0.468500241500058	0.332428787026057	0.235904702554941	0.196286893325404	0.185557714337297	0.123600192958846	0.122821645331934	0.072292202469769	0	0	0	0	0	0	0	0	0	0	0	0	0	0	0	0	0.00010771219302025	0	0	0.00032313657906075	0.00010771219302025	0.000861697544161999	0.00140025850926325	0.00204653166738475	0.00333907798362775	0.00527789745799224	0.00958638517880224	0.0255277897457992	0.0384532529082292	0.0539638087031452	0.0568720379146919	0.0791684618698837	0.120099095217579	0.182679879362344	0.210900473933649	0.145411460577337	0.0490090478242137
YBR245C	ISW1	3	F	1	0.18825147655008	0.209934793186722	0.178141766958473	0.178331756817979	0.0535449375563946	0.0657609702537932	0.0469833826839199	0.0502416493911838	0	0	0	0	0	0	0	0	0	0	0	0	0	0	0	0	0	0	0	0.000116414435389988	0.000116414435389988	0	0.000582072176949942	0.00337601862630966	0.0128055878928987	0.0437718277066356	0.105587892898719	0.213620488940629	0.268800931315483	0.207450523864959	0.106635622817229	0.029918509895227	0.00547147846332945	0.00116414435389988	0.000349243306169965	0.000232828870779977	0
YJR109C	CPA2	3	F	2	0.719423793933305	0.400267862144864	0.478053866089588	0.659299683422543	0.312142195941403	0.215993789165183	0.276393224243879	0.251237411471809	0	0	0	0	0	0	0	0	0	0	0	0	0	0	0	0	0	0	0	0	0	0.000254647313470843	0	0.000381970970206264	0.000254647313470843	0.000509294626941686	0.00089126559714795	0.00114591291061879	0.00241914947797301	0.00789406671759613	0.0193531958237841	0.0514387573211103	0.0811051693404635	0.120448179271709	0.140819964349376	0.160300483829896	0.1646294881589
YNL163C	RIA1; EFL1	3	F	3	0.134874793511652	0.146271077529664	0.14067313197957	0.134555979325799	0.0441978022660253	0.0422043696310719	0.0859008972764533	0.0418756748480621	0	0	0	0	0	0	0	0	0	0	0	0	0	0	0	0	0	0	0	0.0001	0.0004	0.0011	0.0043	0.0204	0.075	0.1952	0.3085	0.2583	0.1048	0.0245	0.0044	0.0009	0.0001	0.0004	0.0002	0.0003	0.0006
YPL022W	RAD1	3	F	4	0.112759149902074	0.121519434349052	0.11231055790643	0.0984770103805672	0.0358009779443749	0.0418601778390298	0.0452917251996185	0.028584324094699	0	0	0	0	0	0	0	0	0	0	0	0	0	0	0	0	0	0	0.00043283797431828	0.0007213966238638	0.0050497763670466	0.0135622565286394	0.0395325349877363	0.0945029577261578	0.184821815033906	0.243254941566873	0.224065791372096	0.129995671620257	0.046890780551147	0.0134179772038667	0.00245274852113692	0.0007213966238638	0	0.00028855864954552	0.00014427932477276	0.00014427932477276	0
YJR091C	JSN1; PUF1	3	F	5	0.15009577523825	0.162377388183934	0.143857643820021	0.124993718951512	0.0415113022603469	0.0464032515808433	0.0513486597670722	0.0334144437292056	0	0	0	0	0	0	0	0	0	0	0	0	0	0	0	0	0	0	0	0.00010487676979549	0.000314630309386471	0.000524383848977452	0.00346093340325118	0.0131095962244363	0.0460409019402202	0.132249606712113	0.236392239119035	0.276140534871526	0.188253801782905	0.0783429470372313	0.0198217094913477	0.00377556371263765	0.0010487676979549	0.000209753539590981	0.000209753539590981	0	0
YPR115W	RGC1	3	F	6	0.10682098522121	0.117816147499074	0.106890144389413	0.0967036991328859	0.0335344405365223	0.0410584851053702	0.0426446429384683	0.0291151542221902	0	0	0	0	0	0	0	0	0	0	0	0	0	0	0	0	0	0.0001	0.0002	0.0022	0.0054	0.0196	0.0515	0.1221	0.2067	0.2462	0.1983	0.0997	0.0364	0.0083	0.0026	0.0004	0.0002	0	0.0001	0	0
YER033C		3	F	7	0.0995204752287053	0.113055350671555	0.108988899160278	0.0919030415200183	0.0336656327473243	0.0379657420128361	0.0340893224746367	0.03179056059402	0	0	0	0	0	0	0	0	0	0	0	0	0	0	0	0	0	0.0001	0.0009	0.0036	0.0159	0.0373	0.083	0.1517	0.2188	0.2175	0.1576	0.0777	0.0266	0.0066	0.002	0.0005	0.0002	0	0	0	0
YKR086W	PRP16	3	F	8	0.0810736004347142	0.110282940183832	0.111834805716086	0.0928745303157042	0.0325274806244601	0.343022362392627	0.0397135925901019	0.0289711581531454	0	0	0	0	0	0	0	0	0	0	0	0	0	0	0	0.0004	0.0008	0.0028	0.0091	0.0273	0.0552	0.1052	0.1616	0.1888	0.1839	0.137	0.0785	0.0312	0.0127	0.0032	0.0017	0.0005	0.0001	0	0	0	0
YNL278W	CAF120	3	F	9	0.120656367718613	0.127548072207378	0.125684871204064	0.117153517576155	0.0354008766127896	0.0349374173450989	0.0345029042058979	0.0304841621092893	0	0	0	0	0	0	0	0	0	0	0	0	0	0	0	0	0	0	0.0001	0.0006	0.0026	0.0086	0.0217	0.0654	0.141	0.238	0.264	0.167	0.067	0.0191	0.0038	0.0008	0.0001	0.0001	0	0.0001	0
YCR092C	MSH3	3	F	10	0.0901685377542899	0.111082265001732	0.112720083189124	0.0860547617651097	0.0366347880614002	0.0370538915920145	0.0378364964416515	0.0279193746543132	0	0	0	0	0	0	0	0	0	0	0	0	0	0	0	0	0.000804828973843058	0.0028169014084507	0.00496311200536553	0.0142186452045607	0.0378269617706237	0.0782025486250838	0.12448021462106	0.172501676727029	0.195036887994634	0.170757880617036	0.109590878604963	0.0575452716297787	0.021327967806841	0.00617035546613011	0.00214621059691482	0.000670690811535882	0.000670690811535882	0.000268276324614353	0	0	0
YKL033W	TTI1; FMP47	3	F	11	0.100334091753474	0.107946829704165	0.112140884667196	0.0926757752099671	0.0337251314056201	0.0351195257644196	0.0348680107628312	0.0394765887554226	0	0	0	0	0	0	0	0	0	0	0	0	0	0	0	0	0.0001	0.0001	0.0019	0.0053	0.0138	0.0354	0.0789	0.1448	0.209	0.2302	0.1647	0.0776	0.0289	0.0067	0.0017	0.0008	0.0001	0	0	0	0
YIL128W	MET18; MMS19	3	F	12	0.171415439022008	0.176981204651761	0.172246929039543	0.154985953858895	0.0613136140638271	0.0530378218913465	0.0534661104095642	0.0462578202929262	0	0	0	0	0	0	0	0	0	0	0	0	0	0	0	0	0	0	0.0001	0.0005	0.001	0.0032	0.0056	0.0121	0.0232	0.0575	0.156	0.2693	0.2669	0.1401	0.041	0.0104	0.0038	0.0034	0.0034	0.0018	0.0006
YPL115C	BEM3	3	G	1	0.180193316955292	0.116959472566462	0.108635137156991	0.121875535336973	0.147526595722029	0.0526545366438261	0.0511996707294322	0.0734879291710082	0	0	0	0	0	0	0	0	0	0	0	0	0	0	0	0.000232288037166086	0.000116144018583043	0.000813008130081301	0.00150987224157956	0.00371660859465738	0.0133565621370499	0.0301974448315912	0.0617886178861789	0.0887340301974448	0.112427409988386	0.117653890824623	0.108943089430894	0.0917537746806039	0.0882694541231127	0.067595818815331	0.0562137049941928	0.0493612078977933	0.0391405342624855	0.0259001161440186	0.021718931475029	0.0101045296167247	0.00650406504065041
YBL101C	ECM21	3	G	2	0.119451475689236	0.128447675385013	0.119821278852379	0.115897057134539	0.0455719487321518	0.03533706423053	0.034633009863459	0.0333974264246065	0	0	0	0	0	0	0	0	0	0	0	0	0	0	0	0	0	0	0.0003	0.0006	0.0027	0.0094	0.028	0.0768	0.1688	0.2454	0.2396	0.1437	0.0526	0.0163	0.0067	0.0036	0.0021	0.0019	0.0013	0.0001	0.0001
YBR059C	AKL1	3	G	3	0.0814372871255164	0.0888415352245512	0.0928848125899901	0.0857193213805646	0.0319680838470168	0.0301810593696064	0.0316655871653325	0.0263355767749494	0	0	0	0	0	0	0	0	0	0	0	0	0	0	0	0.000108225108225108	0.000108225108225108	0.00173160173160173	0.00454545454545455	0.0222943722943723	0.0488095238095238	0.0900432900432901	0.15021645021645	0.217099567099567	0.215800865800866	0.138528138528139	0.0747835497835498	0.0243506493506494	0.00757575757575758	0.00151515151515152	0.000974025974025974	0.000216450216450216	0.000649350649350649	0.000216450216450216	0.000324675324675325	0.000108225108225108	0
YML100W	TSL1	3	G	4	0.394812207601785	0.583879701737023	0.390845440579015	0.161938615432972	0.194216280124458	0.308130977851212	0.241861386725761	0.0798603071214428	0	0	0	0	0	0	0	0	0	0	0	0	0	0	0	0	0	0	0	0	0.0001	0.0002	0.0004	0.0004	0.0007	0.0042	0.0077	0.0202	0.0464	0.0891	0.1409	0.1775	0.1799	0.1448	0.0941	0.0486	0.0224
YPL160W	CDC60	3	G	5	1.03900037596657	1.02664845122266	0.873519697924065	1.26574979863484	0.231867790130839	0.244513480946852	0.243135899953939	0.210797334946659	0	0	0	0	0	0	0	0	0	0	0	0	0	0	0	0	0	0	0	0	0.000646997929606625	0	0.000646997929606625	0.00077639751552795	0.00116459627329193	0.0010351966873706	0.00194099378881988	0.00077639751552795	0.0020703933747412	0.0031055900621118	0.00168219461697723	0.00142339544513458	0.000905797101449275	0.0010351966873706	0.0056935817805383	0.0260093167701863	0.174560041407867
YLR071C	RGR1; MED14	3	G	6	0.124879262579	0.136500841446733	0.139110151772313	0.130343647179529	0.0437855704791593	0.0490184010239239	0.0468990588028446	0.0416632278575364	0	0	0	0	0	0	0	0	0	0	0	0	0	0	0	0	0	0	0	0.0002	0.0005	0.0027	0.0129	0.0474	0.1334	0.2405	0.2816	0.1871	0.0671	0.0186	0.0048	0.0013	0.0009	0.0001	0	0.0003	0.0001
YPR042C	PUF2	3	G	7	0.143992825418138	0.143614620378829	0.156918664049391	0.134391678591142	0.0382348879063145	0.0391866671776472	0.052621578087914	0.0347078793031194	0	0	0	0	0	0	0	0	0	0	0	0	0	0	0	0	0	0	0	0.000112296462661426	0.000224592925322852	0.00190903986524424	0.00437956204379562	0.0133632790567097	0.0553621560920831	0.144413250982594	0.275126333520494	0.273891072431218	0.161033127456485	0.0553621560920831	0.0111173498034812	0.00291970802919708	0.000561482313307131	0.000112296462661426	0.000112296462661426	0	0
YHR154W	RTT107; ESC4	3	G	8	0.11418896734426	0.124893452275916	0.124580525219474	0.117776250470718	0.0335959413306417	0.0372393887609939	0.0363281205644421	0.0320684155167161	0	0	0	0	0	0	0	0	0	0	0	0	0	0	0	0	0	0	0	0.000623830318153462	0.00301517987107507	0.0101892285298399	0.0269286754002911	0.0844250363901019	0.177063838635891	0.263776252859222	0.241630276564774	0.132875857766687	0.0446038677479726	0.0100852568101476	0.00374298190892077	0.000727802037845706	0.000207943439384487	0	0	0.000103971719692244	0
YJL098W	SAP185	3	G	9	0.139861506731115	0.148321343304804	0.145892477545964	0.169710335522394	0.0354998298323827	0.0548986284554622	0.0436798167714873	0.083388785006988	0	0	0	0	0	0	0	0	0	0	0	0	0	0	0	0	0	0	0	0.000348432055749129	0.000232288037166086	0.00116144018583043	0.00557491289198606	0.0182346109175377	0.0571428571428571	0.155865272938444	0.287108013937282	0.285830429732869	0.144715447154472	0.0356562137049942	0.00673635307781649	0.000813008130081301	0.000116144018583043	0.000232288037166086	0.000116144018583043	0.000116144018583043	0
YDL223C	HBT1; Crem	3	G	10	0.0877256422807448	0.100430565014633	0.106902057704446	0.0910317340169744	0.0297939518304578	0.0357119668568451	0.0447196601357298	0.0273063186619689	0	0	0	0	0	0	0	0	0	0	0	0	0	0	0	0	0	0.000551146384479718	0.00341710758377425	0.0101410934744268	0.0259038800705467	0.0620590828924162	0.127755731922399	0.197200176366843	0.237874779541446	0.190255731922399	0.0951278659611993	0.0348324514991182	0.0106922398589065	0.00264550264550265	0.000881834215167548	0.000551146384479718	0	0	0.000110229276895944	0	0
YPL009C	TAE2	3	G	11	0.249625975115165	0.250060263290794	0.220960809715075	0.243278598899283	0.0539481099133893	0.0628344440102981	0.0598999638771067	0.05365150608873	0	0	0	0	0	0	0	0	0	0	0	0	0	0	0	0	0	0	0	0	0	0	0.000587889476778366	0	0	0.000587889476778366	0.00587889476778366	0.0288065843621399	0.134626690182246	0.322163433274544	0.32745443856555	0.14756025867137	0.0258671369782481	0.00529100529100529	0	0.00117577895355673	0
YGR258C	RAD2	3	G	12	0.0985618263072113	0.112086111484716	0.111255678850786	0.107429411860537	0.0400357452843504	0.0379067442251702	0.0368730518613172	0.0356465196111223	0	0	0	0	0	0	0	0	0	0	0	0	0	0	0	0	0	0.0003	0.0013	0.0046	0.0151	0.0408	0.0922	0.1652	0.223	0.2169	0.1351	0.0654	0.0252	0.0075	0.0035	0.0014	0.0007	0.0009	0.0005	0.0004	0
YML104C	MDM1	3	H	1	0.190982537521117	0.111954502655038	0.0987437029475628	0.115535989263585	0.149962428830392	0.0593776714643087	0.0439935458603926	0.0693737240864666	0	0	0	0	0	0	0	0	0	0	0	0	0	0	0	0	0.0001	0.0003	0.0007	0.0043	0.0099	0.0232	0.0489	0.0769	0.1064	0.1085	0.1163	0.103	0.0887	0.0746	0.0621	0.0563	0.0414	0.0304	0.0236	0.0134	0.0074
YNR067C	DSE4; ENG1	3	H	2	0.197734745526384	0.109593903367814	0.103239160593983	0.158971941452331	0.15733773699243	0.0514364933613569	0.0448898737812648	0.118491609032249	0	0	0	0	0	0	0	0	0	0	0	0	0	0	0	0	0	0.0003	0.0006	0.0023	0.0077	0.0185	0.0406	0.0718	0.1018	0.1189	0.1181	0.1087	0.0915	0.0731	0.0619	0.0536	0.0428	0.0333	0.0247	0.0167	0.0075
YOR109W	INP53; SJL3; SOP2	3	H	3	0.183390228200729	0.198900637258694	0.170988193231936	0.169261008263914	0.0483536352231493	0.0450894205611332	0.0441837089119598	0.04537551153824	0	0	0	0	0	0	0	0	0	0	0	0	0	0	0	0	0	0	0	0.000568181818181818	0.000113636363636364	0.00113636363636364	0.00193181818181818	0.00522727272727273	0.00704545454545455	0.0271590909090909	0.09375	0.239204545454545	0.338522727272727	0.201477272727273	0.0639772727272727	0.0129545454545455	0.00363636363636364	0.00159090909090909	0.00125	0.000227272727272727	0.000227272727272727
YDL102W	POL3; CDC2; TEX1	3	H	4	0.197095939569292	0.105213039863367	0.101648413538621	0.143628436126475	0.150540980663744	0.0506801683964478	0.0469399227805302	0.0990376115127325	0	0	0	0	0	0	0	0	0	0	0	0	0	0	0	0	0	0.0001	0.0002	0.0017	0.0066	0.0196	0.0436	0.071	0.0972	0.1206	0.1125	0.1045	0.0906	0.079	0.0651	0.0578	0.0463	0.0341	0.0245	0.0139	0.0077
YMR308C	PSE1; KAP121	3	H	5	0.204275370251108	0.106019753918009	0.104206971276728	0.150055622799373	0.161627018107817	0.0533049210768823	0.051687655681944	0.106685147713205	0	0	0	0	0	0	0	0	0	0	0	0	0	0	0	0	0.0001	0.0002	0.0008	0.0017	0.007	0.0203	0.0342	0.0638	0.0996	0.1163	0.1158	0.1066	0.0942	0.0776	0.0662	0.0563	0.0445	0.036	0.0278	0.0162	0.0085
YOL051W	GAL11; ABE1; MED15; RAR3; SDS4; SPT13	3	H	6	0.125103092635956	0.14149508531849	0.132175867445274	0.119742837834437	0.0552959849049532	0.0374045468349639	0.0367553537240021	0.0405097673926945	0	0	0	0	0	0	0	0	0	0	0	0	0	0	0	0	0.0001	0	0.0001	0.001	0.0024	0.0057	0.0226	0.0658	0.157	0.2444	0.245	0.1452	0.0618	0.0206	0.0111	0.0057	0.0055	0.0033	0.0013	0.0011	0.0002
YFL034W	YFL034W	3	H	7	0.107826420373537	0.126206908099746	0.115072760818204	0.107020164671054	0.0348162428001773	0.0353459455398735	0.0334544353985904	0.0291308389509803	0	0	0	0	0	0	0	0	0	0	0	0	0	0	0	0	0	0.0001	0.0002	0.0012	0.0064	0.0152	0.051	0.1208	0.2009	0.2498	0.2045	0.1009	0.0367	0.0081	0.0027	0.0006	0.0004	0.0003	0.0002	0	0
YGL013C	PDR1; AMY1; ANT1; BOR2; CYH3; NRA2; SMR2; TIL1; TPE1; TPE3	3	H	8	0.0996808452169321	0.115720455816558	0.120877717037964	0.0986273738164337	0.0330642450085357	0.033319854876819	0.03436812907503	0.0444732045023708	0	0	0	0	0	0	0	0	0	0	0	0	0	0	0	0	0.0001	0.0001	0.0009	0.0043	0.0111	0.033	0.08	0.1549	0.2246	0.2227	0.1592	0.0745	0.0255	0.0073	0.0009	0.0005	0.0002	0.0001	0.0001	0	0
YLR039C	RIC1	3	H	9	0.212024732653139	0.105991347519212	0.106727962029604	0.133409781002824	0.168658365141553	0.0525624099763188	0.05717169055889	0.0872886464060829	0	0	0	0	0	0	0	0	0	0	0	0	0	0	0	0	0.0001	0	0.0005	0.0025	0.0079	0.0184	0.0383	0.0666	0.0923	0.1055	0.1102	0.1066	0.0877	0.0799	0.0693	0.0626	0.0441	0.041	0.0299	0.0173	0.0124
YJL084C	ALY2; ART3	3	H	10	0.205829112902894	0.101105236488802	0.102387904670488	0.130064090770858	0.159451968162934	0.0503386090701671	0.050463512659355	0.0825141128733246	0	0	0	0	0	0	0	0	0	0	0	0	0	0	0	0.0001	0	0.0002	0.0002	0.0015	0.0052	0.0179	0.0383	0.0632	0.1004	0.1106	0.1159	0.1077	0.0913	0.0786	0.0685	0.0557	0.0467	0.0395	0.0272	0.0174	0.0091
YCL024W	KCC4	3	H	11	0.0980759101432341	0.104474340400072	0.099654923573966	0.0920719107068338	0.0537283303352244	0.0337316600422226	0.0310697727760631	0.0403084797280078	0	0	0	0	0	0	0	0	0	0	0	0	0	0	0	0	0.0002	0.0006	0.0019	0.0079	0.0218	0.0507	0.1088	0.1762	0.2267	0.1948	0.1178	0.0453	0.0185	0.0086	0.007	0.0032	0.0043	0.0024	0.002	0.0013	0
YOL089C	HAL9	3	H	12	0.203237382068687	0.111713015768809	0.103612659171375	0.135413914370916	0.160055684368609	0.0575766763266351	0.0531332366623877	0.0874838922423411	0	0	0	0	0	0	0	0	0	0	0	0	0	0	0	0	0	0	0.0005	0.0028	0.0062	0.017	0.0414	0.0744	0.0913	0.1158	0.1094	0.1061	0.0932	0.0794	0.0669	0.0577	0.0449	0.036	0.0274	0.0147	0.0091
YHR082C	KSP1	4	A	1	0.128230519286905	0.142136794469322	0.135839886130599	0.142281818327358	0.0374337277173559	0.0499944389985175	0.0348928712067022	0.0345285409322125	0	0	0	0	0	0	0	0	0	0	0	0	0	0	0	0	0	0	0.0001	0.0001	0.0004	0.0022	0.0111	0.0379	0.1145	0.2279	0.2812	0.2066	0.0857	0.0243	0.0052	0.0017	0.0004	0.0002	0.0002	0.0003	0
YDL240W	LRG1	4	A	2	0.11700402865488	0.0861000594010066	0.086445236901681	0.0796917894515224	0.109951947136703	0.0376625353627995	0.0448181557388967	0.0517822316507981	0	0	0	0	0	0	0	0	0	0	0	0	0.00010535187526338	0	0.000210703750526759	0.00010535187526338	0.000842815002107038	0.00189633375474083	0.00800674252001686	0.0217024863042562	0.0549936788874842	0.0977665402444163	0.143805309734513	0.149494310998736	0.134850400337126	0.0941845764854614	0.0761694058154235	0.0564686051411715	0.043299620733249	0.0316055625790139	0.0241255794353139	0.0192793931731985	0.0136957437842394	0.0115887062789718	0.00642646439106616	0.00558364938895912	0.00189633375474083
YDR379W	RGA2	4	A	3	0.0861253323670726	0.115734031238946	0.115493140770564	0.0851724004230361	0.0480624427002251	0.0356836837056385	0.0323602875401836	0.0383164344640461	0	0	0	0	0	0	0	0	0	0	0	0	0	0	0	0.0004	0.0013	0.0053	0.0136	0.0305	0.067	0.1079	0.1441	0.1564	0.1503	0.1309	0.092	0.0611	0.0246	0.0099	0.0031	0.0007	0.0002	0	0.0001	0.0001	0.0003
YNL123W	NMA111; YNM3	4	A	4	0.125232285206466	0.14549081758905	0.138421109762797	0.130784914245028	0.036943592869836	0.0468338216488811	0.0368100886605714	0.0345225932752814	0	0	0	0	0	0	0	0	0	0	0	0	0	0	0	0	0.0001	0	0.0005	0.0006	0.0021	0.0059	0.0158	0.0504	0.1255	0.2316	0.2635	0.1889	0.083	0.025	0.0048	0.0015	0.0006	0.0001	0.0001	0	0
YKL015W	PUT3	4	A	5	0.0907047754609508	0.0954561911197037	0.100316623558318	0.0929261252085542	0.02804200556489	0.033073516690506	0.0310516340461187	0.0283713390481399	0	0	0	0	0	0	0	0	0	0	0.0001	0	0	0	0	0.0001	0.0001	0.0005	0.0018	0.0055	0.0167	0.0482	0.1073	0.1933	0.2473	0.2116	0.1122	0.0437	0.0088	0.0019	0.0006	0.0003	0	0	0	0	0
YMR080C	NAM7; IFS2; MOF4; UPF1	4	A	6	0.186136586975827	0.194524263596172	0.197299012627161	0.223913640548177	0.0469867659115184	0.046440667280875	0.0509085004883552	0.0451219349609352	0	0	0	0	0	0	0	0	0	0	0	0	0	0	0	0	0	0	0	0.000117868929750118	0.000235737859500236	0.000471475719000471	0.000235737859500236	0.00141442715700141	0.00742574257425743	0.024988213107025	0.0927628477133428	0.230551626591231	0.32001414427157	0.222536539368223	0.0816831683168317	0.0141442715700141	0.00235737859500236	0.000471475719000471	0.000235737859500236	0	0.000235737859500236
YIL130W	ASG1	4	A	7	0.119197887077605	0.130092888906076	0.126945624879192	0.13196772015866	0.0735154825695084	0.0397504582391177	0.0343559210247932	0.0337767732389316	0	0	0	0	0	0	0	0	0	0	0	0	0	0	0	0	0.0001	0.0001	0	0.0012	0.0028	0.0094	0.04	0.0993	0.1896	0.2483	0.2127	0.1229	0.0457	0.0101	0.0028	0.0013	0.0014	0.0021	0.0026	0.0035	0.0031
YOR335C	ALA1; CDC64	4	A	8	0.675681367075332	0.658397761779407	0.585298546782324	1.24149513844046	0.164532496148195	0.134786165094819	0.172095209394841	0.250275881923176	0	0	0	0	0	0	0	0	0	0	0	0	0	0.0001	0	0	0	0	0	0	0.0001	0.0002	0	0.0003	0.0003	0.0004	0.0002	0.0004	0.0004	0.0007	0.0018	0.0072	0.0236	0.0958	0.2348	0.3329	0.2234
YMR019W	STB4	4	A	9	0.0927818674379365	0.0935984307661832	0.0921114987883417	0.0776627894432297	0.0465994543236443	0.0470699419646111	0.0357270730806031	0.0401386357064569	0	0	0	0	0	0	0	0	0	0	0	0	0	0	0	0.0002	0.0004	0.0017	0.005	0.014	0.0376	0.0749	0.1284	0.1687	0.1965	0.1625	0.1058	0.059	0.027	0.0101	0.0039	0.0018	0.0006	0.0006	0.0001	0.0006	0.0004
YJL154C	VPS35; VPT7	4	A	10	0.179879664417412	0.198990727974247	0.16385134646819	0.188605295717201	0.0475132617235999	0.0505459314422176	0.0433753868822306	0.101737273756801	0	0	0	0	0	0	0	0	0	0	0	0	0	0	0	0	0	0.0002	0.0001	0.0001	0.0011	0.0015	0.0025	0.0051	0.0133	0.0404	0.1117	0.2342	0.3017	0.2061	0.0689	0.0107	0.0016	0.0005	0	0.0001	0
YPR104C	FHL1	4	A	11	0.0886368180194521	0.0978808406693438	0.106208704411541	0.0818125854481592	0.0438881085652601	0.0378388325754375	0.0432161141595467	0.0383883233523695	0	0	0	0	0	0	0	0	0	0	0	0	0	0	0	0	0.0004	0.0015	0.006	0.0167	0.0408	0.089	0.1386	0.1796	0.1843	0.1564	0.1016	0.0529	0.0201	0.0072	0.0034	0.0007	0.0003	0.0002	0.0001	0	0.0001
YDL220C	CDC13	4	A	12	0.085773180713649	0.0955151850426581	0.102362031628777	0.097154547159514	0.0304830147579171	0.0305439666301426	0.0324841946874397	0.036229554943946	0	0	0	0	0	0	0	0	0	0	0	0	0	0	0	0.0001	0.0002	0.0011	0.0035	0.0128	0.0316	0.0659	0.1396	0.2114	0.2251	0.1777	0.0866	0.0315	0.008	0.0027	0.0009	0.0008	0.0003	0.0001	0	0.0001	0
YLR187W	SKG3	4	B	1	0.129988045137538	0.140930601077368	0.135910072373561	0.120818913352113	0.0406141128259427	0.048837675687137	0.0519041925447213	0.0370704394853831	0	0	0	0	0	0	0	0	0	0	0	0	0	0	0	0	0	0	0	0.0001	0.001	0.002	0.0089	0.0312	0.1088	0.2238	0.2893	0.2125	0.0839	0.0245	0.0087	0.0035	0.0007	0.0006	0.0002	0	0.0002
YHR073W	OSH3	4	B	4	0.104539079934097	0.121640392353061	0.121783511973334	0.120364361290589	0.0933590821356257	0.0560333063067706	0.0557364579240399	0.105700423689353	0	0	0	0	0	0	0	0	0	0	0	0	0	0	0	0.0001	0.0007	0.0036	0.0083	0.0243	0.0566	0.1073	0.1504	0.1612	0.1434	0.1068	0.0719	0.0472	0.0353	0.0261	0.0185	0.0119	0.0104	0.0057	0.0042	0.0032	0.0016
YLR442C	SIR3; CMT1; MAR2; STE8	4	B	5	0.0879625449572777	0.105576830455986	0.11238935290739	0.0934565508280895	0.0302211490246764	0.033396628993597	0.034870778566841	0.0285331921396272	0	0	0	0	0	0	0	0	0	0	0	0	0	0	0	0.000155062800434176	0.000310125600868352	0.000930376802605055	0.00341138160955187	0.011474647232129	0.0280663668785858	0.0603194293688944	0.126066056752985	0.198790510156613	0.22577143743216	0.194603814544891	0.0958288106683207	0.038765700108544	0.011474647232129	0.00279113040781517	0.000155062800434176	0.000775314002170879	0.000155062800434176	0.000155062800434176	0	0	0
YMR288W	HSH155	4	B	6	0.097756113453674	0.113096087619812	0.112420013260306	0.0936984383979454	0.0304902485164001	0.0453511915158461	0.0426106618161461	0.0273980557273309	0	0	0	0	0	0	0	0	0	0	0	0	0	0	0	0	0.000136444262518761	0.000136444262518761	0.000545777050075044	0.00204666393778142	0.00914176558875699	0.027971073816346	0.0784554509482876	0.162368672397326	0.245190339746214	0.246827670896439	0.147223359257743	0.0575794787829172	0.0165097557647701	0.00327466230045027	0.00163733115022513	0.000545777050075044	0	0.000409332787556283	0	0	0
YOL090W	MSH2	4	B	7	0.127807389006266	0.152519881052025	0.138341305315957	0.123440196624096	0.0360555709030803	0.0458774149694461	0.0352288856445827	0.0325963725995226	0	0	0	0	0	0	0	0	0	0	0	0	0	0	0	0	0	0	0	0	0.00150375939849624	0.00300751879699248	0.0100250626566416	0.037593984962406	0.111779448621554	0.244110275689223	0.268170426065163	0.204010025062657	0.087719298245614	0.0235588972431078	0.00651629072681704	0.00100250626566416	0.00050125313283208	0	0.00050125313283208	0	0
YEL043W	YEL043W; SYGP-ORF14	4	B	8	0.115780344595442	0.129173132293108	0.128909075166529	0.115739630934551	0.0306205584497738	0.0357178022493874	0.0356257390632695	0.0316517833076825	0	0	0	0	0	0	0	0	0	0	0	0	0	0	0	0	0	0	0	0.000547345374931582	0.000547345374931582	0.00766283524904215	0.016967706622879	0.0706075533661741	0.171866447728517	0.264915161466886	0.274220032840722	0.143404488232074	0.0377668308702791	0.00821018062397373	0.00273672687465791	0.000547345374931582	0	0	0	0	0
YGR204W	ADE3	4	B	9	1.03146455868078	1.01323835592923	0.544177047041697	1.15171273528611	0.257155125442014	0.249708317205951	0.255292084837296	0.235900078125352	0	0	0	0	0	0	0	0	0	0	0	0	0	0	0	0	0	0	0.000239291696578129	0.000358937544867193	0.000598229241445322	0.000119645848289064	0.000239291696578129	0.000598229241445322	0.000478583393156257	0.000957166786312515	0.000598229241445322	0.000478583393156257	0.000358937544867193	0.000239291696578129	0.000119645848289064	0.000239291696578129	0.000478583393156257	0.00227327111749222	0.0125628140703518	0.0610193826274228	0.205072983967456
YML076C	WAR1	4	B	10	0.101960493084733	0.113310834276923	0.11035303490216	0.0927683231085474	0.0547631474796074	0.0567773335702993	0.0354171573290193	0.0479030638220344	0	0	0	0	0	0	0	0	0	0	0	0	0	0	0	0	0.0001	0.0003	0.0012	0.0021	0.0098	0.032	0.0757	0.1513	0.2229	0.2317	0.1633	0.0762	0.0233	0.0063	0.0014	0.0003	0.0001	0.0002	0	0.0001	0.0004
YPR019W	MCM4; CDC54; HCD21	4	B	11	0.164435248636327	0.188225940430449	0.173775420707734	0.158378807409013	0.0431203364307787	0.052371061558022	0.0432347831020197	0.0378374423965988	0	0	0	0	0	0	0	0	0	0	0	0	0	0	0	0	0	0	0.0002	0	0.0004	0.0008	0.0014	0.0047	0.0198	0.0752	0.1858	0.2879	0.2524	0.1245	0.0375	0.0076	0.0014	0.0003	0	0.0001	0
YBL037W	APL3	4	C	1	0.13102943173311	0.142789459570348	0.134969429894845	0.124261477320052	0.0372273983192022	0.0448779231921001	0.0393899906924463	0.0336960948317198	0	0	0	0	0	0	0	0	0	0	0	0	0	0	0	0	0	0	0	0	0	0.00192400192400192	0.0134680134680135	0.038961038961039	0.0937950937950938	0.198653198653199	0.294853294853295	0.218855218855219	0.0966810966810967	0.0322270322270322	0.00865800865800866	0.000962000962000962	0.000481000481000481	0.000481000481000481	0	0	0
YOR127W	RGA1; DBM1; THE1	4	C	3	0.113030526766121	0.116884854760895	0.112211341869024	0.108343231588047	0.0363142630350084	0.0421777720737756	0.0339426858404841	0.0294052607477185	0	0	0	0	0	0	0	0	0	0	0	0	0	0	0	0	0	0	0.000682710360129715	0.001194743130227	0.00341355180064857	0.0100699778119133	0.0339648404164533	0.0894350571769927	0.186379928315412	0.271036012971497	0.218637992831541	0.123570575183478	0.044205495818399	0.0138248847926267	0.002389486260454	0.000341355180064858	0.000682710360129715	0	0	0	0
YOR363C	PIP2; OAF2	4	C	4	0.0887680869133055	0.103609849765104	0.0970505139746224	0.0964891093794267	0.031231563593741	0.031944730474383	0.0308485486285483	0.0286147420196028	0	0	0	0	0	0	0	0	0	0	0	0	0	0	0	0.000216450216450216	0	0.000432900432900433	0.00346320346320346	0.00714285714285714	0.0229437229437229	0.0595238095238095	0.118398268398268	0.202380952380952	0.243506493506494	0.190909090909091	0.0991341991341991	0.0374458874458874	0.00844155844155844	0.00281385281385281	0.0012987012987013	0.00108225108225108	0.000649350649350649	0	0.000216450216450216	0	0
YBL005W	PDR3	4	C	5	0.0856684597989854	0.0964413831150168	0.10098036743599	0.0895421317064374	0.0312395652641847	0.0350523792176603	0.0334761792480782	0.0281961132257089	0	0	0	0	0	0	0	0	0	0	0	0	0	0	0	0	0.000412881915772089	0.000550509221029452	0.00289017341040462	0.00812001101018442	0.0287641067987889	0.0736306083126892	0.141756124415084	0.210019267822736	0.233553537021745	0.167079548582439	0.0905587668593449	0.0294522433250757	0.00812001101018442	0.00344068263143408	0.000412881915772089	0.000550509221029452	0.000412881915772089	0.000137627305257363	0	0	0
YIR023W	DAL81; DURL; UGA35	4	C	6	0.101938220343891	0.112419515161168	0.121259494756745	0.103926998815325	0.0336270317832497	0.0379400460467798	0.0348576475631887	0.0296661346020068	0	0	0	0	0	0	0	0	0	0	0	0	0	0	0	0	0	0	0.000178348492955235	0.00160513643659711	0.00784733369003032	0.0237203495630462	0.0713393971820938	0.150704476547173	0.227751025503834	0.238273586588193	0.163010522561084	0.077581594435527	0.0265739254503299	0.00909577314071696	0.00107009095773141	0.000356696985910469	0.000535045478865704	0.000356696985910469	0	0	0
YDL190C	UFD2	4	C	7	0.17246527602953	0.17198756584839	0.155714995970569	0.152354048842307	0.0404194469973241	0.0519007439985653	0.0414754252950662	0.0376364793546179	0	0	0	0	0	0	0	0	0	0	0	0	0	0	0	0	0	0	0	0.0001	0.0001	0	0.001	0.0026	0.0117	0.0436	0.1389	0.2818	0.3087	0.1627	0.0417	0.006	0.0008	0.0002	0.0001	0	0
YGR140W	CBF2; CBF3A; CEP2; CTF14; NDC10	4	C	8	0.0977046567561893	0.11235358250892	0.109811483918844	0.0979407204898791	0.0309558245822404	0.034219821948837	0.0321844208679569	0.0294904182071475	0	0	0	0	0	0	0	0	0	0	0	0	0	0	0	0	0	0.000112561909049977	0.00112561909049977	0.00258892390814948	0.0111436289959478	0.0321927059882936	0.0819450697883836	0.164115263394867	0.238406123367852	0.230977037370554	0.144529491220171	0.0655110310670869	0.0208239531742458	0.00517784781629896	0.0010130571814498	0.000225123818099955	0	0.000112561909049977	0	0	0
YIL002C	INP51; SJL1	4	C	9	0.0971117320721858	0.108299029158999	0.108834234415656	0.0905795761732711	0.0304422437050947	0.0301283988392571	0.0313838291934249	0.0274974949001068	0	0	0	0	0	0	0	0	0	0	0	0	0	0	0	0	0	0.0002	0.0007	0.0033	0.0089	0.033	0.0827	0.1618	0.2375	0.2481	0.1431	0.059	0.0163	0.0041	0.0008	0.0001	0.0003	0	0	0.0001	0
YLR129W	DIP2; UTP12	4	C	10	0.0906329434637687	0.0974591649491675	0.103579627346104	0.0889792326589922	0.0296081274109137	0.0309333593267507	0.0341755977408651	0.0271400693328142	0	0	0	0	0	0	0	0	0	0	0	0	0	0	0	0.0001	0	0.0008	0.002	0.0076	0.0214	0.0581	0.1113	0.1828	0.2295	0.2084	0.12	0.0432	0.0106	0.0032	0.0007	0	0.0003	0	0	0	0
YER075C	PTP3	4	C	11	0.0989825768011113	0.110372510130587	0.122418468532628	0.0920822624673718	0.0330942898194326	0.0314616853451059	0.0335123746625028	0.0278287767972775	0	0	0	0	0	0	0	0	0	0	0	0	0	0	0	0	0	0	0.00102627257799672	0.00225779967159277	0.00944170771756979	0.0264778325123153	0.076559934318555	0.146141215106732	0.246100164203612	0.244663382594417	0.159893267651888	0.0652709359605911	0.0168308702791461	0.00410509031198686	0.000410509031198686	0.000205254515599343	0	0	0.000205254515599343	0	0.000410509031198686
YER024W	YAT2	4	C	12	0.102678011290433	0.118752562424661	0.15329654782927	0.089567148307841	0.0512259366501982	0.084449130882062	0.129596793433733	0.0458105125048954	0	0	0	0	0	0	0	0	0	0	0	0	0	0	0	0	0.0001	0.0004	0.0025	0.0068	0.0156	0.0421	0.0771	0.1518	0.2082	0.2245	0.1487	0.0715	0.0226	0.0107	0.0088	0.0047	0.0015	0.0005	0.0006	0.0002	0.0007
YDR060W	MAK21; NOC1	4	D	1	0.237650605688058	0.239917784622038	0.214533634764008	0.244430379596954	0.0628228563744478	0.0620512637287845	0.0578217908502488	0.054913382369525	0	0	0	0	0	0	0	0	0	0	0	0	0	0	0	0	0	0	0	0	0.0001	0.0002	0.0008	0.0013	0.0034	0.0075	0.0236	0.0702	0.1835	0.2798	0.2609	0.1267	0.0355	0.0049	0.0009	0.0005	0.0001
YDR028C	REG1; HEX2; PZF240; SPP43; SRN1	4	D	2	0.0738207130734353	0.176884992727172	0.148366448681715	0.0867600300579824	0.0430129672298935	0.0480570636161041	0.0418810623908217	0.0415678797617386	0	0	0	0	0	0	0	0	0	0	0	0	0	0.0003	0.0003	0.0007	0.0036	0.0135	0.0364	0.0753	0.1223	0.1592	0.1714	0.1235	0.0839	0.0596	0.0521	0.0474	0.0336	0.0135	0.002	0.0011	0.0003	0	0	0	0
YOR048C	RAT1; HKE1; TAP1	4	D	3	0.125995561202437	0.149736643764426	0.148188635756006	0.141037872890959	0.0359279931931147	0.0421928080031205	0.0398434554823026	0.0357096539385414	0	0	0	0	0	0	0	0	0	0	0	0	0	0	0	0	0	0	0	0	0.00036068530207394	0.00288548241659152	0.0124436429215509	0.0445446348061316	0.135256988277728	0.22380522993688	0.273038773669973	0.19224526600541	0.0863841298467087	0.0227231740306582	0.0048692515779982	0.000721370604147881	0.00036068530207394	0.00018034265103697	0	0.00018034265103697	0
YIR002C	MPH1	4	D	4	0.0876918980486808	0.107911807569585	0.106515791213376	0.0967890656843359	0.0298965581627546	0.033328747725141	0.0318398789186114	0.0309139246068532	0	0	0	0	0	0	0	0	0	0	0	0	0	0	0	0	0.000192789666473877	0.000192789666473877	0.0025062656641604	0.0092539039907461	0.0298823983034509	0.0597647966069019	0.135723925197609	0.202429149797571	0.219587430113746	0.189705031810295	0.0983227299016773	0.0395218816271448	0.0100250626566416	0.00173510699826489	0.000578368999421631	0.000192789666473877	0	0.000385579332947754	0	0	0
YMR275C	BUL1; DAG1; RDS1; SMM2	4	D	5	0.104601203734392	0.120094723222863	0.125716519854445	0.107128042991874	0.0312988649845242	0.036946201254977	0.036039683731309	0.0317261256995043	0	0	0	0	0	0	0	0	0	0	0	0	0	0	0	0	0	0	0.0004	0.0017	0.0043	0.0153	0.0492	0.1188	0.2254	0.2665	0.2036	0.0869	0.0231	0.0042	0.0004	0.0001	0	0	0	0	0
YNL118C	DCP2; PSU1	4	D	6	0.217039228336286	0.225796721315023	0.228403596178226	0.193357693884978	0.0488699821223132	0.0489425132495861	0.0560877186500665	0.041365354709537	0	0	0	0	0	0	0	0	0	0	0	0	0	0	0	0.0001	0	0	0	0	0.0001	0.0001	0.0005	0.0006	0.0021	0.0048	0.0269	0.1024	0.2673	0.3266	0.2013	0.0574	0.0082	0.0013	0.0003	0	0
YMR086W	YMR086W; YM9582.10	4	D	7	0.14610692109978	0.165113698099753	0.151567921307821	0.144202280053965	0.0365580488979617	0.0427590813522605	0.0416606747244997	0.0383277893645891	0	0	0	0	0	0	0	0	0	0	0	0	0	0	0	0	0	0	0	0	0.0002	0.0014	0.0026	0.009	0.0415	0.1285	0.2786	0.3008	0.1721	0.0512	0.0111	0.0022	0.0006	0	0.0001	0.0001	0
YJR089W	BIR1	4	D	8	0.0776554837639888	0.0967208612830774	0.0998888198832459	0.0904974262288707	0.0329290049456729	0.0286897861353133	0.0472483219311833	0.0271820514934704	0	0	0	0	0	0	0	0	0	0	0	0	0	0	0.0001	0.0002	0.001	0.0026	0.011	0.0258	0.0574	0.1098	0.1681	0.2081	0.1966	0.1331	0.0586	0.0197	0.0052	0.0022	0.0003	0.0001	0	0	0	0	0
YIL137C	TMA108	4	D	9	0.104298660220814	0.116693277793936	0.107883786573525	0.110834510999917	0.048576141964453	0.0687617046610243	0.0387858525917333	0.0432234914898117	0	0	0	0	0	0	0	0	0	0	0	0	0	0	0.0001	0.0002	0.0005	0.0023	0.0066	0.0167	0.0346	0.0595	0.0998	0.1346	0.1513	0.1572	0.1361	0.0983	0.0596	0.0266	0.0123	0.0026	0.0008	0.0003	0	0	0
YMR124W	YMR124W; YM8564.06	4	D	10	0.108653578158038	0.119683184627472	0.109947005120477	0.0997888137235498	0.0321546869281977	0.0425613842958801	0.0384365889470496	0.0295893703135911	0	0	0	0	0	0	0	0	0	0	0	0	0	0	0	0	0	0	0.0003	0.0009	0.005	0.016	0.0433	0.1093	0.1998	0.2567	0.21	0.112	0.0369	0.0081	0.0014	0.0002	0.0001	0	0	0	0
YPR135W	CTF4; CHL15; POB1	4	D	11	0.0906571634520231	0.114223522589352	0.115371088824414	0.0935377949145317	0.0289797694606662	0.0328222082463903	0.0325959444496333	0.0281108532225332	0	0	0	0	0	0	0	0	0	0	0	0	0	0	0.0001	0	0	0.0002	0.0019	0.0066	0.0202	0.0474	0.1067	0.1963	0.2432	0.2062	0.114	0.0433	0.0108	0.0021	0.0005	0.0002	0.0002	0.0001	0	0	0
YIL017C	VID28; GID5	4	D	12	0.0934741819030238	0.107276217301574	0.10303410695261	0.086389139107009	0.0322899433087538	0.0325777265691817	0.0420881414644344	0.0277993726608247	0	0	0	0	0	0	0	0	0	0	0	0	0	0	0	0	0.0001	0.0007	0.0017	0.0065	0.0229	0.0487	0.0985	0.1766	0.2325	0.207	0.1329	0.0501	0.0151	0.0039	0.0018	0.0008	0	0	0.0001	0.0001	0
YGR047C	TFC4; PCF1	4	E	1	0.117939974479272	0.12348154292132	0.12187952928069	0.118893708739208	0.0341776518826737	0.0377838251030485	0.0363918919611585	0.0317400654620043	0	0	0	0	0	0	0	0	0	0	0	0	0	0	0	0	0	0	0.000227298556654165	0.000681895669962496	0.00136379133992499	0.00579611319468121	0.0194340265939311	0.0679622684395954	0.160813728832822	0.262643482213888	0.261506989430617	0.151608137288328	0.0492101375156268	0.0138652119559041	0.00250028412319582	0.00159108989657916	0.00045459711330833	0.000113649278327083	0.000227298556654165	0	0
YIL125W	KGD1; OGD1	4	E	2	0.260843890142951	0.324568672904535	0.325970640971497	0.218655476189507	0.0924731059506666	0.125991223239661	0.163228483215252	0.0577026201068301	0	0	0	0	0	0	0	0	0	0	0	0	0	0	0	0	0	0	0	0	0	0.000101533150573662	0.000101533150573662	0.000406132602294649	0.000913798355162961	0.00416285917352015	0.0164483703929333	0.0523911056960098	0.143669408061732	0.252614478627272	0.258909533962839	0.169560361458016	0.0664026804751751	0.0221342268250584	0.00731038684130369	0.00263986191491522	0.000609198903441974
YGL241W	KAP114	4	E	3	0.118524310662369	0.129217267638754	0.128319735483839	0.127962774965119	0.0330034590841936	0.0364386034145776	0.0394412350235555	0.0334794519988257	0	0	0	0	0	0	0	0	0	0	0	0	0	0	0	0	0	0	0	0.00050125313283208	0.00200501253132832	0.00551378446115288	0.0215538847117795	0.0671679197994988	0.139348370927318	0.269674185463659	0.262155388471178	0.166416040100251	0.0536340852130326	0.00902255639097744	0.00200501253132832	0.00050125313283208	0	0.00050125313283208	0	0	0
YDR430C	CYM1; MOP112	4	E	4	0.146255290693814	0.16830969612775	0.162577905712391	0.154236737958334	0.0399079986304418	0.0452236327604997	0.0440234496951682	0.0386411522053078	0	0	0	0	0	0	0	0	0	0	0	0	0	0	0	0	0	0	0	0	0.0002	0.0006	0.0033	0.0135	0.0531	0.1422	0.2583	0.2761	0.1728	0.0596	0.0162	0.0026	0.0011	0.0002	0.0001	0.0001	0
YBR084W	MIS1	4	E	5	0.16470300224331	0.172760960454901	0.211302974934878	0.178895760110225	0.0463438333994318	0.0466083266935626	0.0680227852222217	0.0516873310791162	0	0	0	0	0	0	0	0	0	0	0	0	0	0	0	0	0	0	0.000259470679813181	0.000518941359626362	0.0014270887389725	0.00246497145822522	0.00531914893617021	0.0116761805915932	0.0277633627400104	0.0722625843279709	0.172548002075765	0.267254800207577	0.25077841203944	0.136481577581733	0.0406071613907628	0.00856253243383498	0.0014270887389725	0.000518941359626362	0.000129735339906591	0	0
YMR287C	DSS1; MSU1	4	E	6	0.0973339616434312	0.116763562437271	0.133257676915805	0.108152929173892	0.0381848035989528	0.0434238969207833	0.0575954897779349	0.0428252239090065	0	0	0	0	0	0	0	0	0	0	0	0	0	0	0	0	0	0.0008	0.003	0.0074	0.0231	0.0514	0.1037	0.1695	0.2061	0.1873	0.1274	0.064	0.0354	0.0153	0.005	0.0006	0	0	0	0	0
YHR120W	MSH1	4	E	7	0.0867479728417094	0.0983593836132189	0.114277417474222	0.0970696435183296	0.0282429047217911	0.0309429378711848	0.0347887919958694	0.0296806112677801	0	0	0	0	0	0	0	0	0	0	0	0	0	0	0.0001	0.0001	0.0003	0.0006	0.0027	0.0094	0.0255	0.0637	0.131	0.2042	0.2359	0.189	0.0942	0.0328	0.0079	0.0011	0.0012	0.0003	0	0	0	0	0
YNL127W	FAR11	4	E	8	0.0895500935956203	0.10706483818653	0.117515778980947	0.10091682874175	0.0293995755677554	0.0304349776367576	0.0446477763520506	0.0291831040492142	0	0	0	0	0	0	0	0	0	0	0	0	0	0	0	0	0.0003	0.0002	0.002	0.0061	0.0209	0.0557	0.1224	0.1926	0.2445	0.1914	0.1084	0.0423	0.0093	0.0021	0.0014	0.0002	0.0001	0.0001	0	0	0
YLL003W	SFI1	4	E	9	0.0856445273893487	0.0975982936139179	0.101708493067507	0.0911257300135629	0.0277303291048301	0.0363838293799127	0.0319783832858724	0.0277735493161475	0	0	0	0	0	0	0	0	0	0	0	0	0	0	0	0.000529100529100529	0.000529100529100529	0.000529100529100529	0.00264550264550265	0.00952380952380952	0.0322751322751323	0.0661375661375661	0.14021164021164	0.187301587301587	0.242857142857143	0.185185185185185	0.0962962962962963	0.026984126984127	0.00529100529100529	0.00211640211640212	0.00158730158730159	0	0	0	0	0	0
YML109W	ZDS2; MCS1	4	E	10	0.100439200610668	0.107899525019424	0.113837811462407	0.101547637446348	0.0297553197697802	0.0315219303694508	0.031434529884557	0.0290234851096891	0	0	0	0	0	0	0	0	0	0	0	0	0	0	0	0	0	0	0.000481000481000481	0.00240500240500241	0.00962000962000962	0.0216450216450216	0.0663780663780664	0.130832130832131	0.239057239057239	0.261664261664262	0.183742183742184	0.0567580567580568	0.0206830206830207	0.00529100529100529	0.000481000481000481	0.000481000481000481	0.000481000481000481	0	0	0	0
YDR069C	DOA4; DOS1; MUT4; NPI2; SSV7; UBP4	4	E	11	0.100471205766204	0.114608555209973	0.113261557522681	0.105893179271243	0.0329701758899831	0.0341816663774835	0.0349130722514085	0.0313107423888068	0	0	0	0	0	0	0	0	0	0	0	0	0	0	0	0	0.000118750742192139	0.000475002968768555	0.00178126113288208	0.00380002375014844	0.0131813323833274	0.0366939793373709	0.0716066975418596	0.135850849067807	0.213632585203658	0.246289039306496	0.168863555397221	0.076237976487353	0.0219688873055457	0.00771879824248902	0.00130625816411353	0.000237501484384277	0.000118750742192139	0	0	0.000118750742192139	0
YML111W	BUL2	4	E	12	0.0860372365484123	0.0925575360481024	0.107361190466274	0.075062239484798	0.0421152113190301	0.0448281528473308	0.0363005608238732	0.0364955541984274	0	0	0	0	0	0	0	0	0.0001	0.0001	0	0.0001	0.0002	0.0003	0.0005	0.0014	0.0038	0.0075	0.0196	0.0327	0.0584	0.0945	0.1363	0.1477	0.1566	0.1452	0.1011	0.0607	0.0208	0.0083	0.002	0.0008	0.0007	0.0003	0	0.0001	0.0001
YKL210W	UBA1	4	F	1	0.561541904406109	0.632512751869883	0.615723031195545	0.806727306319819	0.132263334833041	0.152282955884987	0.175514164864989	0.164578802226357	0	0	0	0	0	0	0	0	0	0	0	0	0	0	0	0	0	0	0	0	0.000425109820036843	0.000141703273345614	0.000425109820036843	0	0.000283406546691229	0.000425109820036843	0.000425109820036843	0.000425109820036843	0.00113362618676491	0.00255065892022106	0.0039676916536772	0.0212554910018421	0.0909735014878844	0.237352982853904	0.343063624769732	0.224316281706107	0.0569647158849369
YGR240C	PFK1	4	F	4	1.98204953371623	2.01349964063979	1.46354399899008	2.1796636627875	0.399247837295853	0.465980683847436	0.437188106888222	0.509785787727385	0	0	0	0	0	0	0	0	0	0	0	0	0	0	0	0	0	0	0	0	0	0.0002	0.0001	0	0.0001	0.0003	0.0001	0.0004	0.0005	0.0002	0.0006	0.0003	0.0004	0.0003	0.0003	0.0001	0.0015
YAR019C	CDC15; LYT1	4	F	5	0.105280909539567	0.123032572545024	0.111011402311187	0.135130255608889	0.0596795109362896	0.0671821052448116	0.0456629230836165	0.315237379221683	0	0	0	0	0	0	0	0	0	0	0	0	0	0	0	0	0	0.00011671335200747	0.000466853408029879	0.00163398692810458	0.00723622782446312	0.0215919701213819	0.0550887021475257	0.134803921568627	0.214052287581699	0.256069094304388	0.182773109243697	0.0911531279178338	0.0262605042016807	0.00595238095238095	0.0011671335200747	0.000816993464052288	0.00011671335200747	0	0	0	0
YMR125W	STO1; CBC1; CBP80; GCR3; SUT1	4	F	6	0.228647926365544	0.270491273435438	0.228115218992548	0.227019807317729	0.0579428724068033	0.0811097216208971	0.0571529597144152	0.0711400136133671	0	0	0	0	0	0	0	0	0	0	0	0	0	0	0	0	0	0	0	0	0.000145602795573675	0.000145602795573675	0.000145602795573675	0.00101921956901573	0.00145602795573675	0.0064065230052417	0.0269365171811299	0.0959522422830518	0.207483983692487	0.300232964472918	0.228450786255096	0.104542807221899	0.022859638905067	0.00378567268491555	0.000145602795573675	0.00029120559114735	0
YMR205C	PFK2	4	F	7	2.57659762619092	2.55331854332277	1.72554654156317	2.91144103114707	0.538204955968797	0.584851830470823	0.567700630448272	0.683148149760022	0	0	0	0	0	0	0	0	0	0	0	0	0	0	0	0	0	0	0	0	0	0.0003	0	0	0	0.0001	0.0001	0.0002	0.0004	0.0008	0.001	0.0012	0.0002	0.0001	0	0.0003	0.0002
YGR162W	TIF4631	4	F	8	0.861849535561562	0.816836367925481	0.709881235557164	0.658593994939746	0.210659688649861	0.209285916020288	0.221020919614791	0.139547024194824	0	0	0	0	0	0	0	0	0	0	0	0	0	0	0	0	0	0	0.0002	0.0001	0.0002	0	0.0004	0.0002	0.0003	0.001	0.001	0.0014	0.001	0.0012	0.0003	0.0014	0.0019	0.0063	0.034	0.1847	0.3834
YIL075C	RPN2; SEN3	4	F	9	0.426149454691108	0.470870348180597	0.440444366816069	0.400369648665928	0.0903315826516037	0.126801736849748	0.115100824955691	0.109530848660676	0	0	0	0	0	0	0	0	0	0	0	0	0	0	0	0	0	0	0	0.0001	0	0.0001	0.0001	0.0001	0.0001	0.0001	0.0005	0.0003	0.0008	0.0042	0.032	0.1506	0.3505	0.3095	0.1236	0.023	0.0027
YHL007C	STE20	4	F	10	0.186171200881963	0.203011744461318	0.176493098049791	0.166773548112458	0.0424122947332844	0.0516156195365608	0.0542143997373722	0.0442329479390045	0	0	0	0	0	0	0	0	0	0	0	0	0	0	0	0	0	0	0	0	0.0001	0	0	0.0009	0.0042	0.021	0.0827	0.2273	0.3495	0.2341	0.0671	0.0094	0.0022	0.001	0.0004	0	0.0001
YBL104C	SEA4	4	F	11	0.118176946357704	0.146352650538893	0.148154138549973	0.118196362100599	0.0326348360859023	0.0454654015744353	0.0538290725226284	0.0420371882880907	0	0	0	0	0	0	0	0	0	0	0	0	0	0	0	0	0	0	0	0.000266773376017073	0.000933706816059757	0.00546885420835001	0.0180072028811525	0.0602907829798586	0.160197412298253	0.263972255568894	0.272375616913432	0.152460984393757	0.0502867813792184	0.0120048019207683	0.0025343470721622	0.000800320128051221	0.000266773376017073	0	0	0.000133386688008537	0
YBR017C	KAP104	4	F	12	0.0815830746578096	0.0860463994195674	0.0874018307655481	NaN	0.0427512193498567	0.0463879576460911	0.036621105938555	NaN	0.0004	0	0	0.0001	0.0001	0	0	0.0001	0	0.0002	0	0.0002	0.0004	0.0012	0.0015	0.0023	0.0031	0.0093	0.0181	0.0339	0.0681	0.1073	0.155	0.1727	0.1576	0.1192	0.077	0.0395	0.0176	0.0076	0.0034	0.0022	0.0007	0.0006	0.0003	0.0002	0.0001
YEL055C	POL5	4	G	1	0.166637299932953	0.123801447963024	0.0792331546183353	NaN	0.0444514611097399	0.0488429975065424	0.0323338007253075	NaN	0	0	0	0	0	0	0	0	0	0	0	0	0	0	0	0	0	0	0	0	0.000235128144838937	0.000705384434516812	0.00235128144838937	0.00493769104161768	0.0216317893251822	0.0651304961203856	0.171055725370327	0.286268516341406	0.263696214436868	0.137667528803198	0.0360921702327769	0.00764166470726546	0.0018810251587115	0.000235128144838937	0.000235128144838937	0.000117564072419469	0.000117564072419469
YPL183C	RTT10; ERE2; TRM734	4	G	2	0.174395550874264	0.128696730368337	0.0866777325905419	NaN	0.0408629577871795	0.049087012597227	0.0340782744348249	NaN	0	0	0	0	0	0	0	0	0	0	0	0	0	0	0	0	0	0	0.0001	0.0001	0	0.0004	0.0009	0.0029	0.0119	0.0397	0.126	0.2701	0.3293	0.1674	0.0429	0.0068	0.0011	0.0002	0.0002	0	0
YPL040C	ISM1	4	G	3	0.109900079800845	0.0848254134016658	NaN	NaN	0.0330606374768416	0.0331802778193248	NaN	NaN	0	0	0	0	0	0	0	0	0	0	0	0	0	0	0	0	0	0.000124331717021012	0.000248663434042024	0.000994653736168096	0.00360561979360935	0.0140494840233744	0.0374238468233246	0.102076339674251	0.197687430063409	0.262588586348377	0.221061792863359	0.114385179659331	0.0346885490488624	0.00833022504040781	0.00161631232127316	0.000745990302126072	0.000124331717021012	0.000124331717021012	0	0	0.000124331717021012
YOR346W	REV1	4	G	4	0.0953859005579045	NaN	NaN	NaN	0.0411102925776906	NaN	NaN	NaN	0	0	0	0	0	0	0	0	0	0	0	0	0	0	0	0.0001	0.0009	0.0006	0.0018	0.0058	0.0155	0.0377	0.091	0.1701	0.2363	0.2263	0.1388	0.0554	0.014	0.0033	0.001	0.0009	0.0002	0.0001	0	0	0
YNL236W	SIN4; BEL2; GAL22; MED16; RYE1; SDI3; SSF5; SSN4; TSF3	4	G	5	0.105885445285341	0.0924992178315182	NaN	NaN	0.0384559933351926	0.0366065442888522	NaN	NaN	0	0	0	0	0	0	0	0	0	0	0	0	0	0	0	0	0.0001	0.0005	0.0023	0.0065	0.0166	0.0403	0.0746	0.1209	0.1707	0.2012	0.1906	0.1156	0.0446	0.0117	0.0026	0.0005	0.0005	0.0001	0	0.0001	0
YBR112C	CYC8; CRT8; SSN6	4	G	6	0.144156344292298	0.129950820365714	0.0903165458717943	NaN	0.0537832301042741	0.0537351395692472	0.0352998539439335	NaN	0	0	0	0	0	0	0	0	0	0	0	0	0	0	0	0.0001	0.0001	0.0002	0.0002	0.0009	0.0044	0.0109	0.0268	0.0518	0.0944	0.1405	0.1774	0.1902	0.1603	0.0954	0.0352	0.0097	0.001	0.0005	0	0	0
YBR073W	RDH54; TID1	4	G	7	0.0969571322519611	NaN	NaN	0.118661926788033	0.0435137291092532	NaN	NaN	0.0457115536705867	0	0	0	0	0	0	0	0	0	0	0	0	0	0	0	0.0001	0.0002	0.0007	0.0017	0.0059	0.0182	0.0444	0.0883	0.1506	0.2217	0.2254	0.1541	0.0641	0.0183	0.0044	0.0013	0.0003	0.0002	0	0	0	0
YDR421W	ARO80	4	G	8	0.0729923435082377	NaN	NaN	NaN	0.0279168334627204	NaN	NaN	NaN	0	0	0	0	0	0	0	0	0	0	0	0	0	0	0.0003	0.0006	0.0029	0.0067	0.0214	0.0348	0.0777	0.1301	0.1775	0.1966	0.1697	0.1077	0.0526	0.0146	0.0052	0.0012	0.0003	0	0.0001	0	0	0	0
YDR356W	SPC110; NUF1; XCM1	4	G	9	0.0863156468462769	NaN	NaN	0.0902987029147848	0.0329588479266895	NaN	NaN	0.0307263202493597	0	0	0	0	0	0	0	0	0	0	0	0	0	0	0.000132275132275132	0.000793650793650794	0.00132275132275132	0.00251322751322751	0.00608465608465609	0.0183862433862434	0.0402116402116402	0.0802910052910053	0.128571428571429	0.189021164021164	0.204761904761905	0.169179894179894	0.101058201058201	0.0382275132275132	0.0119047619047619	0.00489417989417989	0.00145502645502645	0.000925925925925926	0.000264550264550265	0	0	0	0
YLR409C	UTP21	4	G	10	0.170619720021699	0.121941128192032	0.0785903320803734	0.213807291278122	0.0529734780090172	0.0447528505775136	0.0297295965952639	0.0462857283149226	0	0	0	0	0	0	0	0	0	0	0	0	0	0	0.0001	0	0	0	0	0.0001	0.0003	0.0014	0.005	0.0131	0.0357	0.0828	0.1505	0.2167	0.2414	0.1702	0.0659	0.0131	0.0026	0.0004	0.0003	0.0003	0
YDR081C	PDC2	4	G	11	0.0851206175192793	NaN	NaN	0.0926752986060703	0.0303818438454587	NaN	NaN	0.0278208177069388	0	0	0	0	0	0	0	0	0	0	0	0	0	0	0	0.0001	0.0007	0.0018	0.0072	0.0161	0.0424	0.0774	0.1388	0.1876	0.208	0.1748	0.096	0.0356	0.0102	0.0022	0.0009	0.0002	0	0	0	0	0
YDR103W	STE5; NUL3	4	G	12	0.0906350169015454	NaN	NaN	0.104674264066272	0.032831316691568	NaN	NaN	0.0289731859538614	0	0	0	0	0	0	0	0	0	0	0	0	0	0	0	0	0.0004	0.0019	0.0059	0.0123	0.0329	0.0695	0.1163	0.1651	0.2037	0.1862	0.1284	0.0578	0.0158	0.0028	0.0007	0.0001	0.0001	0	0.0001	0	0
YGR188C	BUB1	4	H	1	0.0853536036950507	0.114629542798191	0.103113741834171	0.0893434279160245	0.0284622757909779	0.0580351634380859	0.0331691164321847	0.0289025614510282	0	0	0	0	0	0	0	0	0	0	0	0	0	0	0	0	0	0.0014	0.0027	0.0113	0.0309	0.0669	0.1334	0.2077	0.2374	0.1829	0.0904	0.0264	0.0065	0.0012	0.0004	0.0003	0.0001	0	0	0	0.0001
YDR495C	VPS3; VPT17	4	H	2	0.092999066269732	0.108414778340604	0.108711252301152	0.0894867462393547	0.0294077984628192	0.0401029502520169	0.0465865011361417	0.041447787139152	0	0	0	0	0	0	0	0	0	0	0	0	0	0	0	0	0.0001	0.0002	0.0013	0.0026	0.0109	0.0336	0.0916	0.1849	0.2716	0.2298	0.1214	0.039	0.0095	0.0023	0.0005	0.0003	0.0001	0.0001	0	0.0001	0
YOL021C	DIS3; RRP44	4	H	3	0.207851130508897	0.109818610090707	0.111925945251498	0.156248643678929	0.17318976130112	0.0572584333551656	0.0594346892151112	0.109480451020699	0.0001	0	0	0	0	0	0	0	0	0	0	0	0	0	0	0.0001	0.0002	0.0006	0.0015	0.0036	0.0098	0.0205	0.0426	0.0737	0.0934	0.1147	0.1069	0.0988	0.0882	0.0792	0.0648	0.0539	0.0418	0.0376	0.0281	0.0199	0.0128
YBL085W	BOI1; BOB1; GIN7	4	H	4	0.209369682526467	0.114831327274273	0.119323597113351	0.19966216334322	0.171562810842798	0.0563975815735286	0.0583120487754368	0.166145887875394	0	0	0	0	0	0	0	0	0	0	0	0	0	0	0	0	0.0001	0.0001	0.0006	0.0027	0.0061	0.0196	0.0397	0.066	0.0978	0.1112	0.1123	0.1037	0.0884	0.0819	0.0678	0.0534	0.0452	0.0382	0.027	0.0184	0.0117
YOR160W	MTR10	4	H	5	0.209814644716791	0.107134352306141	0.104803860597768	0.126952835845848	0.172882844257075	0.05459307185631	0.0544787218807627	0.0810302879341072	0	0	0	0	0	0	0	0	0	0	0	0	0	0	0	0	0.0001	0	0.0006	0.002	0.0097	0.0207	0.0404	0.0694	0.1006	0.1088	0.1012	0.0999	0.0933	0.0817	0.0661	0.0562	0.048	0.0359	0.0258	0.0196	0.0103
YBR079C	RPG1; TIF32	4	H	6	0.979409950077083	0.919296168845009	0.805094438199891	1.02232054762138	0.258901622286514	0.19252574257821	0.220565300251075	0.236405031593628	0	0	0	0	0	0	0	0	0	0	0	0	0	0	0	0	0	0	0.000101533150573662	0.000203066301147325	0.000406132602294649	0.000913798355162961	0.0024367956137679	0.00213219616204691	0.00345212711950452	0.00467052492638847	0.00527972382983044	0.00558432328155143	0.00406132602294649	0.00426439232409382	0.00487359122753579	0.00203066301147325	0.00213219616204691	0.00152299725860493	0.00649812163671439	0.038785663519139	0.209767489085186
YGL227W	VID30; GID1	4	H	7	0.214262373838663	0.107172236859163	0.107492873459998	0.142727122939995	0.173004766961769	0.0590080135360067	0.0578242577125023	0.0973757359086688	0	0	0	0	0	0	0	0	0	0	0	0	0	0	0	0	0.0001	0.0003	0.0006	0.0021	0.0065	0.0166	0.034	0.0627	0.0929	0.1062	0.1139	0.1127	0.0943	0.0781	0.0653	0.0568	0.0479	0.039	0.0308	0.0192	0.012
YGR100W	MDR1; GYP2; MIC1	4	H	8	0.205867420255037	0.132918394095988	0.128452692526968	0.190832051416974	0.164619264265195	0.0630245089141716	0.0717875571644466	0.147264094482316	0	0	0	0	0	0	0	0	0	0	0	0	0	0	0	0	0	0.0003	0.0002	0.002	0.0059	0.0184	0.0376	0.0673	0.1034	0.1089	0.1127	0.1058	0.0948	0.0802	0.0649	0.058	0.0409	0.0367	0.0275	0.0182	0.0095
YDR395W	SXM1; KAP108	4	H	9	0.215530981033321	0.113803500461547	0.113011781171967	0.134372409349626	0.17274534272099	0.0591736384942337	0.0584571634611645	0.0920927414374384	0	0	0	0	0	0	0	0	0	0	0	0	0	0	0	0	0	0.000200924251557163	0.000100462125778581	0.0011050833835644	0.00401848503114326	0.0103475989551939	0.0280289330922242	0.0606791239702632	0.0910186859553948	0.110407876230661	0.121659634317862	0.113723126381354	0.0991561181434599	0.0811733976290938	0.0726341169379144	0.0558569419328913	0.0439019489652401	0.0367691380349608	0.0287321679726743	0.0186859553948162	0.0134619248543299
YGR089W	NNF2	4	H	10	0.20558122777422	0.11123985889513	0.112762403323123	0.171478991401769	0.169095308340052	0.0587498315221725	0.0578099355795498	0.129978752295806	0	0	0	0	0	0	0	0	0	0	0	0	0	0	0	0.000127665007021575	0.000638325035107877	0.000382995021064726	0.000510660028086302	0.00255330014043151	0.00702157538618665	0.0140431507723733	0.0376611770713647	0.068556108770586	0.0988127154346994	0.117068811438785	0.117068811438785	0.108132260947274	0.0988127154346994	0.0737903740584706	0.0642154985318524	0.0500446827524576	0.042384782331163	0.0317885867483723	0.027064981488574	0.0202987361164305	0.0112345206178986
YER032W	FIR1; PIP1	4	H	11	0.0934669527966654	0.105472196453206	0.098742416216807	0.0883499985247614	0.0486105487969087	0.0322031585442612	0.0332761328114815	0.0333105833412477	0	0	0	0	0	0	0	0	0	0	0	0	0	0	0	0.00010558547143913	0.00031675641431739	0.00126702565726956	0.0052792735719565	0.0119311582726217	0.0304086157744694	0.068208214549678	0.115721676697286	0.184668989547038	0.216239045507338	0.179178545032204	0.102101150881639	0.0448738253616302	0.0146763805300391	0.00992503431527822	0.00549044451483476	0.0031675641431739	0.0031675641431739	0.00147819660014782	0.00095026924295217	0.00073909830007391	0.00010558547143913
YGL093W	SPC105	4	H	12	0.217836983810617	0.11551097571204	0.116232608455685	0.106966222935217	0.172960810196153	0.0577735808026478	0.060060739540708	0.0612083780570696	0	0	0	0	0	0	0	0	0	0	0	0	0	0	0	0	0	0	0.0003	0.0014	0.0046	0.0114	0.0293	0.0538	0.084	0.1169	0.1192	0.1101	0.1038	0.079	0.0736	0.0552	0.0467	0.039	0.0311	0.0209	0.0105
YKR021W	ALY1; ART6	5	A	1	0.210334571474123	0.11513145629848	0.114518221190943	0.131281538304087	0.176978498283011	0.0642308484648751	0.0518882598910658	0.0801844824929283	0.000113649278327083	0	0	0	0	0	0	0	0	0	0	0	0	0.000227298556654165	0.000113649278327083	0.000113649278327083	0.000340947834981248	0.000340947834981248	0.000568246391635413	0.00306853051483123	0.00647800886464371	0.0212524150471644	0.0489828389589726	0.0696670076145016	0.096260938743039	0.109898852142289	0.110808046368906	0.100920559154449	0.0870553471985453	0.072962836685987	0.0618252074099329	0.0538697579270372	0.0456870098874872	0.0369360154563019	0.0305716558699852	0.020570519377202	0.0117058756676895
YLL026W	HSP104	5	A	2	0.212385337301341	0.114028921909741	0.119436323727936	0.125799524319812	0.180114211336375	0.0800528705163787	0.105330516047343	0.0706476894897452	0	0	0	0	0	0	0	0	0	0	0	0	0	0	0	0	0	0.00010351966873706	0.0010351966873706	0.00351966873706004	0.00703933747412008	0.0203933747412008	0.0401656314699793	0.0703933747412008	0.0954451345755694	0.111180124223602	0.112422360248447	0.0974120082815735	0.087991718426501	0.0778467908902691	0.0679089026915114	0.05175983436853	0.0461697722567288	0.0364389233954451	0.0329192546583851	0.0170807453416149	0.0130434782608696
YPL150W	YPL150W	5	A	3	0.209460425754924	0.133115450905986	0.129870336973499	0.141639600590031	0.176703734103251	0.0611352224737622	0.0637494720496529	0.0805681756461389	0	0	0	0	0	0	0	0	0	0	0	0	0	0	0	0	0	0.0001	0.0009	0.0021	0.0086	0.0177	0.0403	0.0683	0.1051	0.1164	0.1117	0.1003	0.0859	0.0738	0.0666	0.0536	0.0428	0.0343	0.0279	0.0224	0.0126
YGL180W	ATG1; APG1; AUT3; CVT10	5	A	4	0.103053127118752	0.104636007343831	0.102838772254209	0.105100038198743	0.0362410934438097	0.0340466462971392	0.0314034027883074	0.0291487711429773	0	0	0	0	0	0	0	0	0	0	0	0	0	0	0	0	0.0001	0	0.0004	0.0016	0.0064	0.0237	0.0564	0.1347	0.2381	0.2622	0.1732	0.0685	0.0218	0.0059	0.0025	0.002	0.0014	0.0006	0.0003	0.0002	0
YNR047W	FPK1	5	A	5	0.135699676730732	0.147912684091964	0.132832945774887	0.150375325286249	0.0325522703896636	0.0421511510299662	0.0359097120753844	0.0398864824658439	0	0	0	0	0	0	0	0	0	0	0	0	0	0	0	0	0	0	0	0	0	0.000898472596585804	0.00269541778975741	0.0176100628930818	0.0688230008984726	0.179155435759209	0.315363881401617	0.268643306379155	0.111590296495957	0.0296495956873315	0.0041329739442947	0.00107816711590297	0.000359389038634322	0	0	0	0
YLR451W	LEU3	5	A	6	0.0963023235059414	0.100946791391251	0.100691317276002	0.0973271394131989	0.0304682621219693	0.0330737236114544	0.0363417176934988	0.0268714881369797	0	0	0	0	0	0	0	0	0	0	0	0	0	0	0	0	0	0.0001	0.0011	0.0024	0.0113	0.0301	0.0798	0.1739	0.2551	0.2341	0.1373	0.0533	0.0149	0.0048	0.0009	0.0005	0.0001	0.0001	0.0002	0	0
YJL056C	ZAP1	5	A	7	0.0904492983885466	0.0948463631738676	0.0929735028233305	0.0926103989910286	0.0298898159576606	0.033064949717306	0.0332342707439677	0.0325836653271997	0	0	0	0	0	0	0	0	0	0	0	0	0	0	0	0	0	0.0003	0.0013	0.0058	0.0161	0.0454	0.1082	0.2019	0.2578	0.2011	0.1128	0.0366	0.0084	0.0026	0.0011	0	0.0002	0.0001	0.0001	0.0002	0
YML034W	SRC1; HEH1	5	A	8	0.0995829063874757	0.11017814200382	0.105038135748751	0.102069130562579	0.0326450071053875	0.0400595224700078	0.0323324579746683	0.0336889117546822	0	0	0	0	0	0	0	0	0	0	0	0	0	0	0	0	0	0	0.000501127536958156	0.00238035580055124	0.00789275870709095	0.0226760210473566	0.067401653720872	0.151089952392884	0.245176647456778	0.256076171385618	0.163993986469557	0.0583813580556252	0.0185417188674518	0.00325732899022801	0.00112753695815585	0.000501127536958156	0.000250563768479078	0.000501127536958156	0	0.000125281884239539	0
YPL141C	FRK1	5	A	9	0.0977401230767555	0.120656076069834	0.113294747638744	0.101165386700281	0.0281147256400355	0.0373742410070702	0.0332465583483834	0.0337113812617785	0	0	0	0	0	0	0	0	0	0	0	0	0	0	0	0	0	0	0.000807102502017756	0.00645682001614205	0.0177562550443906	0.0242130750605327	0.0637610976594027	0.138014527845036	0.247780468119451	0.255044390637611	0.175141242937853	0.0573042776432607	0.00968523002421308	0.00322841000807102	0.000807102502017756	0	0	0	0	0	0
YNL068C	FKH2	5	A	10	0.0967826759626589	0.108248072375768	0.105874673323625	0.09347622414447	0.0343892379022876	0.0360213012743186	0.0311580142309764	0.0302627690713539	0	0	0	0	0	0	0	0	0	0	0	0	0	0	0	0	0	0	0.0006	0.002	0.0109	0.0268	0.0798	0.1672	0.2591	0.2413	0.1382	0.0532	0.0153	0.0034	0.0011	0.0002	0.0004	0.0002	0.0002	0	0
YLR115W	CFT2; YDH1	5	A	11	0.11538165829525	0.118493989180239	0.121376182100345	0.0986650333640789	0.035281872114079	0.0363713253510212	0.0341610348116525	0.0348366079434055	0	0	0	0	0	0	0	0	0	0	0	0	0	0	0	0	0	0.000108201687946332	0.000216403375892664	0.000432806751785328	0.0023804371348193	0.00605929452499459	0.0198009088941788	0.0713049123566328	0.166197792685566	0.276238909326986	0.273101060376542	0.135360311620861	0.0384115992209478	0.00670850465267258	0.00173122700714131	0.00129842025535598	0.000216403375892664	0.000108201687946332	0.000108201687946332	0	0
YOR373W	NUD1	5	A	12	0.197273984843393	0.116699281789056	0.124565804122429	0.203917560344849	0.163242772858991	0.0585623492881489	0.0571168224402791	0.160910836179081	0.0002	0	0	0	0	0	0	0	0	0	0	0.0001	0	0	0.0001	0.0002	0.0004	0.0004	0.0018	0.0047	0.0119	0.0242	0.0474	0.0773	0.1023	0.117	0.1082	0.0969	0.086	0.0697	0.0654	0.0557	0.0386	0.0347	0.0231	0.0165	0.0104
YGL049C	TIF4632	5	B	1	0.232607100246778	0.251403787317155	0.206537271403177	0.241927177519376	0.0574146174954271	0.0568850694943229	0.0544122815078939	0.0515044852370465	0	0	0	0	0	0	0	0	0	0	0	0	0	0	0	0	0	0	0	0.0003	0.0007	0.0014	0.0021	0.0029	0.0037	0.0064	0.0143	0.061	0.1843	0.3352	0.2688	0.0926	0.0199	0.005	0.0008	0.0004	0.0001
YBR289W	SNF5; SWI10; TYE4	5	B	2	0.105001335782943	0.12608314142303	0.11836240453886	0.102114770915171	0.0343362616921698	0.0358842834385541	0.0341613867779287	0.03147737558805	0	0	0	0	0	0	0	0	0	0	0	0	0	0	0	0	0	0.0002	0.0006	0.0029	0.0064	0.0233	0.0594	0.1294	0.2118	0.2408	0.1924	0.0903	0.0313	0.0079	0.0017	0.0009	0.0004	0.0002	0.0001	0	0
YBR225W	YBR225W; YBR1522	5	B	3	0.11406186560405	0.11657793782945	0.114576062654233	0.100891262900114	0.0324065424246469	0.0378664565158195	0.0340480280775676	0.0280927828683431	0	0	0	0	0	0	0	0	0	0	0	0	0	0	0	0	0	0	0.000120540019286403	0.000964320154291225	0.00277242044358727	0.00747348119575699	0.0257955641272903	0.0767839922854388	0.179363548698168	0.280014464802314	0.238187078109933	0.133196721311475	0.0418273866923819	0.00976374156219865	0.00313404050144648	0.000361620057859209	0.000120540019286403	0.000120540019286403	0	0	0
YOR371C	GPB1; KRH2	5	B	4	0.117984656939971	0.123235274652169	0.118500529618102	0.104273502196095	0.0331645248572521	0.0348153349681249	0.0338826003629557	0.0282497850108406	0	0	0	0	0	0	0	0	0	0	0	0	0	0	0	0	0	0	0	0.000531985636387818	0.00119696768187259	0.00638382763665381	0.0194174757281553	0.0595823912754356	0.15108392073414	0.274637584785211	0.26984971405772	0.155339805825243	0.0481447000930975	0.0109057055459503	0.00199494613645432	0.000398989227290863	0	0.000265992818193909	0	0.000132996409096954	0.000132996409096954
YDL117W	CYK3	5	B	6	0.122478656572012	0.138946140417328	0.136950714942407	0.111276737631361	0.0326021541401655	0.0401808444138243	0.0380319442706556	0.0319667036451249	0	0	0	0	0	0	0	0	0	0	0	0	0	0	0	0	0	0	0.000150693188667872	0.000150693188667872	0.00105485232067511	0.00361663652802893	0.0143158529234479	0.0468655816757083	0.130801687763713	0.250904159132007	0.288728149487643	0.180530440024111	0.066003616636528	0.012959614225437	0.0027124773960217	0.000753465943339361	0	0.000452079566003617	0	0	0
YLR386W	VAC14; SVP2	5	B	7	0.129127784680978	0.127800361705626	0.114078500859842	0.113244205556122	0.0334991784772282	0.0386639739745756	0.0355273002869761	0.0279275590093056	0	0	0	0	0	0	0	0	0	0	0	0	0	0	0	0	0	0	0	0	0.000142571998859424	0.00171086398631309	0.00855431993156544	0.0259481037924152	0.100085543199316	0.227259766181922	0.300969489592244	0.219133162246935	0.0905332192757342	0.0195323638437411	0.00441973196464214	0.000998003992015968	0.000427715996578272	0.000285143997718848	0	0	0
YNR011C	PRP2; RNA2	5	B	8	0.106679620129408	0.109197927673737	0.10747429037286	0.0969958870506424	0.0447629187885272	0.0357943605195844	0.0330461920746921	0.02692971438961	0	0	0	0	0	0	0	0	0	0	0	0	0	0	0	0	0	0.000157158573000157	0.000314317146000314	0.000785792865000786	0.00408612289800409	0.0119440515480119	0.0403897532610404	0.110639635392111	0.221593587930222	0.27974225994028	0.209178060663209	0.0903661794750904	0.0238881030960239	0.00534339148200534	0.000471475719000471	0.000314317146000314	0.000314317146000314	0.000314317146000314	0	0	0
YGR150C	CCM1; DMR1; RRG2	5	B	9	0.105322399942584	0.115291726433506	0.115231728925477	0.0961713593349582	0.0305200934908827	0.0434261302386306	0.0334701821423919	0.0283541820202426	0	0	0	0	0	0	0	0	0	0	0	0	0	0	0	0	0	0	0.000428036383092563	0.00149812734082397	0.00353130016051364	0.0186195826645265	0.0450508293204922	0.116425896201177	0.223327982878545	0.269448903156768	0.202247191011236	0.086677367576244	0.0265382557517389	0.00470840021401819	0.00117710005350455	0.000107009095773141	0	0.000107009095773141	0	0.000107009095773141	0
YLR347C	KAP95	5	B	10	0.504268723657683	0.570613520196874	0.459394637719105	0.543334852401585	0.113418087831888	0.140531709959529	0.134126977720882	0.0903850052860048	0	0	0	0	0	0	0	0	0	0	0	0	0	0	0	0	0	0	0	0	0.000102848914943947	0.000102848914943947	0.000102848914943947	0.000617093489663684	0.00123418697932737	0.000617093489663684	0.00102848914943947	0.000514244574719737	0.000411395659775789	0.0017484315540471	0.00678802838630052	0.0400082279131955	0.161884192121773	0.349994857554253	0.305049881723748	0.106860022626761	0.0187185025197984
YBR237W	PRP5; RNA5	5	B	12	0.101685073210659	0.114230437572733	0.10681667761848	0.0902585388730347	0.0274484390179181	0.0523213846385545	0.0304678386877477	0.0240504720812786	0	0	0	0	0	0	0	0	0	0	0	0	0	0	0	0	0	0	0.0002	0.0007	0.0018	0.0104	0.0467	0.1316	0.2619	0.2888	0.1833	0.0589	0.0109	0.0026	0.0012	0.0005	0.0003	0.0002	0	0	0
YOR113W	AZF1	5	C	1	0.0955212424122703	0.109254790985747	0.10401945398827	0.09615270785298	0.02786910429921	0.039147738505721	0.0309382878610347	0.0271472609201462	0	0	0	0	0	0	0	0	0	0	0	0	0	0	0	0	0	0.0001	0.0008	0.0025	0.0087	0.0249	0.0788	0.1713	0.2671	0.2504	0.1374	0.0446	0.0089	0.0035	0.0002	0.0005	0.0002	0	0.0001	0	0
YFR040W	SAP155	5	C	2	0.163979836232637	0.172032825701005	0.146391949410124	0.155663419149957	0.0390584108632721	0.0424455506020728	0.0395083838339831	0.0343251790986051	0	0	0	0	0	0	0	0	0	0	0	0	0	0	0	0	0	0	0	0	0.000107979699816435	0.000431918799265738	0.000863837598531476	0.00453514739229025	0.0137134218766872	0.0632761040924306	0.172335600907029	0.32555879494655	0.276967930029155	0.108951517114782	0.0268869452542922	0.00464312709210668	0.00107979699816435	0.000431918799265738	0.000215959399632869	0	0
YBR055C	PRP6; RNA6	5	C	3	0.102690704987179	0.117020353088042	0.105335724230668	0.100345225284069	0.0295954433636613	0.0458684719809646	0.0365482796361704	0.0293056681330396	0	0	0	0	0	0	0	0	0	0	0	0	0	0	0	0	0	0	0.000239865675221876	0.00155912688894219	0.00551691053010314	0.0178699928040297	0.0519309186855361	0.126888942192372	0.242024466298873	0.268289757735668	0.183377308707124	0.0803550011993284	0.0167905972655313	0.0034780522907172	0.000839529863276565	0.000599664188054689	0	0.000119932837610938	0.000119932837610938	0	0
YDR074W	TPS2; PFK3	5	C	4	0.418837312264572	0.699991503043574	0.403768770197151	0.360530927956698	0.130444871279484	0.228437210486073	0.187965359083864	0.100984045006228	0	0	0	0	0	0	0	0	0	0	0	0	0	0	0	0	0	0	0	0.000195963158926122	0	0.000195963158926122	0.000195963158926122	0	0.000195963158926122	0.000783852635704488	0.0017636684303351	0.00352733686067019	0.00666274740348814	0.0327258475406624	0.0907309425827944	0.177934548304919	0.255339996080737	0.241818538114834	0.121497158534196	0.0499706055261611	0.0117577895355673
YNL233W	BNI4	5	C	5	0.10805492916624	0.114253600019151	0.110223385292946	0.116556204683964	0.0331797612427966	0.0435350920361979	0.037109839392741	0.038670765920365	0	0	0	0	0	0	0	0	0	0	0	0	0	0	0	0	0	0	0.00020701790704896	0.000828071628195839	0.00486492081565055	0.0124210744229376	0.038401821757582	0.109201945968326	0.21001966670117	0.267363626953732	0.221716178449436	0.09750543422006	0.0291895248939033	0.00538246558327295	0.00113859848876928	0.000621053721146879	0.000414035814097919	0.00031052686057344	0.00020701790704896	0.00020701790704896	0
YDR303C	RSC3	5	C	6	0.0802595479901907	0.0947833597258437	0.090025917993592	0.0886084586120423	0.025186597876852	0.031441968044286	0.0287155023621555	0.0277415276806529	0	0	0	0	0	0	0	0	0	0	0	0	0	0	0	0	0	0.00122729504172803	0.00355915562101129	0.0132547864506627	0.0337506136475209	0.0883652430044183	0.158811978399607	0.238095238095238	0.232695139911635	0.149116347569956	0.0589101620029455	0.0158321060382916	0.00454099165439372	0.00159548355424644	0.000245459008345606	0	0	0	0	0	0
YML099C	ARG81; ARGR2	5	C	7	0.0910502397735147	0.0985640479709963	0.0980413984215412	0.0972959380200028	0.0285215651967858	0.0304270367900463	0.0302813868353068	0.0284359464257041	0	0	0	0	0	0	0	0	0	0	0	0	0	0	0	0	0	0.000886524822695035	0.00151975683890578	0.00519250253292807	0.0149442755825735	0.0422998986828774	0.105623100303951	0.198074974670719	0.250633232016211	0.219098277608916	0.114868287740628	0.0329280648429585	0.0108915906788247	0.00215298885511651	0.00063323201621074	0	0	0	0.000126646403242148	0.000126646403242148	0
YNL221C	POP1	5	C	8	0.0983429403651858	0.112089880462433	0.1013413364166	0.102681007514735	0.0288549926604029	0.0319884683686473	0.0310739869429339	0.0338552802610903	0	0	0	0	0	0	0	0	0	0	0	0	0	0	0	0	0.000469851213782302	0.000313234142521535	0.000469851213782302	0.00281910728269381	0.00751761942051684	0.0233359436178543	0.0654659357870008	0.16115896632733	0.250743931088489	0.251683633516053	0.160689115113547	0.0549725920125294	0.0151918559122944	0.00375880971025842	0.00062646828504307	0.000469851213782302	0.000313234142521535	0	0	0	0
YNL256W	FOL1	5	C	9	0.099271432596948	0.107155733894046	0.106908945211408	0.110746229659701	0.0321334370614274	0.0324188256797091	0.0338847439589302	0.0298861952264741	0	0	0	0	0	0	0	0	0	0	0	0	0	0	0	0	0	0.000244200244200244	0.000488400488400488	0.0010989010989011	0.00622710622710623	0.0238095238095238	0.063980463980464	0.148351648351648	0.255189255189255	0.26031746031746	0.163125763125763	0.0598290598290598	0.0118437118437118	0.00390720390720391	0.000244200244200244	0.000366300366300366	0.000366300366300366	0.000366300366300366	0	0.000122100122100122	0
YOR217W	RFC1; CDC44	5	C	10	0.139231687716329	0.146620391246803	0.13535853846896	0.128609572861585	0.0359552620847197	0.0397103833007606	0.0353946314348781	0.0397623164459938	0	0	0	0	0	0	0	0	0	0	0	0	0	0	0	0	0	0	0	0.0002	0.0003	0.0011	0.0041	0.017	0.0562	0.1685	0.2904	0.2792	0.1384	0.0366	0.006	0.001	0.0006	0.0003	0	0	0
YHR047C	AAP1	5	C	11	0.288934076434894	0.315788430049079	0.325983239978547	0.336831200038715	0.0712451790566312	0.0797495031626656	0.0922963349778018	0.119317682252489	0	0	0	0	0	0	0	0	0	0	0	0	0	0	0	0	0	0	0.000136054421768707	0	0	0.000272108843537415	0.00149659863945578	0.00312925170068027	0.00476190476190476	0.00748299319727891	0.00870748299319728	0.0149659863945578	0.0443537414965986	0.151428571428571	0.293197278911565	0.301496598639456	0.139319727891156	0.0261224489795918	0.00231292517006803	0.00054421768707483	0.000136054421768707
YPL105C	SYH1	5	C	12	0.138628459467018	0.145725526111943	0.1416000830614	0.126985486437966	0.0373075622383698	0.0351147246429581	0.0377487274800905	0.0359675029706698	0	0	0	0	0	0	0	0	0	0	0	0	0	0	0	0	0	0	0	0	0	0.00198412698412698	0.00595238095238095	0.0218253968253968	0.0724206349206349	0.16468253968254	0.279761904761905	0.265873015873016	0.137400793650794	0.0401785714285714	0.00744047619047619	0.000992063492063492	0.000992063492063492	0.000496031746031746	0	0	0
YDR213W	UPC2; MOX4	5	D	1	0.0898316128367416	0.103075760869843	0.102012799253032	0.0918486037005696	0.0286531987293193	0.0333927729197266	0.0319414648001406	0.027346061035364	0	0	0	0	0	0	0	0	0	0	0	0	0	0	0	0	0	0.0007	0.002	0.0053	0.0187	0.0521	0.1112	0.1991	0.2492	0.2085	0.1054	0.0344	0.0094	0.0023	0.0013	0.0001	0	0.0003	0	0	0
YDR409W	SIZ1; ULL1	5	D	2	0.0956982875371889	0.104518988128836	0.100249366385754	0.0915877308270867	0.0300190021253844	0.033777878658639	0.0319907120409953	0.0652811765234746	0	0	0	0	0	0	0	0	0	0	0	0	0	0	0	0	0	0.000101306858474319	0.00111437544321751	0.00253267146185797	0.0104346064228548	0.0336338770134738	0.0893526491743491	0.17029682909533	0.246378279809543	0.235538445952791	0.13676425894033	0.0541991692837605	0.0154999493465708	0.00233005774490933	0.00111437544321751	0.000303920575422956	0.000303920575422956	0	0	0.000101306858474319	0
YLR336C	SGD1	5	D	3	0.128593713355089	0.147471699972988	0.135599717260375	0.14252352985917	0.035849604327021	0.0448096523739787	0.0389014112219465	0.0381713939689362	0	0	0	0	0	0	0	0	0	0	0	0	0	0	0	0	0.0001	0	0	0.0002	0.001	0.0039	0.0122	0.0414	0.1095	0.2126	0.2763	0.2196	0.0907	0.0263	0.0045	0.0013	0.0001	0.0003	0	0	0
YPL126W	NAN1; UTP17	5	D	4	0.253225378449031	0.225668426804213	0.199321933390098	0.26142061587343	0.0674129465039466	0.0674346382582356	0.0644865005624121	0.0597674178907934	0	0	0	0	0	0	0	0	0	0	0	0	0	0	0	0	0	0	0	0	0.0001	0.0002	0.0005	0.0006	0.0015	0.0045	0.0124	0.0447	0.1401	0.2686	0.2907	0.1681	0.0563	0.0092	0.0019	0.0005	0
YLR357W	RSC2	5	D	5	0.145510168796479	0.154508393888718	0.138459382709417	0.123904936528163	0.0394820185870451	0.0538711837498206	0.0410675095046546	0.0334889910052545	0	0	0	0	0	0	0	0	0	0	0	0	0	0	0	0	0	0	0	0.0001	0.0002	0.0011	0.0045	0.0148	0.0523	0.1459	0.2544	0.277	0.1734	0.0595	0.0126	0.003	0.0009	0.0001	0.0001	0.0001	0
YOR058C	ASE1	5	D	6	0.0881976891642648	0.0978102256950229	0.0966277002699524	0.0878765117839614	0.0280853187315871	0.0318914841185974	0.0306460331618959	0.028372226534074	0	0	0	0	0	0	0	0	0	0	0	0	0	0	0	0.00015460729746444	0	0	0.00200989486703772	0.00788497217068646	0.0230364873222016	0.0547309833024119	0.127396413110699	0.192640692640693	0.242578849721707	0.205009276437848	0.100803957946815	0.0333951762523191	0.00819418676561534	0.00123685837971552	0.000463821892393321	0.00015460729746444	0.00015460729746444	0.00015460729746444	0	0	0
YOR038C	HIR2	5	D	8	0.0905013970378034	0.102072293764563	0.119625677391504	0.0829721734621539	0.0461642634276118	0.0381292817185233	0.0987446897058695	0.0344578262610628	0	0	0	0	0	0	0	0	0	0	0	0	0	0	0	0	0.0001	0.0002	0.0014	0.0043	0.0139	0.0423	0.1026	0.2081	0.2782	0.2155	0.0971	0.0262	0.0061	0.0015	0.0005	0.0004	0.0003	0.0002	0	0	0.0001
YDR422C	SIP1	5	D	9	0.107969430673628	0.121507810132494	0.118029432921816	0.102054625964409	0.0302844462601641	0.0332604685026715	0.0372644328939269	0.0271994833191763	0	0	0	0	0	0	0	0	0	0	0	0	0	0	0	0	0	0.0001	0.0001	0.0012	0.0028	0.0123	0.0372	0.1043	0.2134	0.2694	0.2239	0.0991	0.029	0.0059	0.0005	0.0004	0.0004	0	0	0	0
YPL008W	CHL1; CTF1	5	D	10	0.0750170154378692	0.0946177291378999	0.100479601760024	0.0903764135224232	0.0265134289157708	0.040932682368204	0.0321529521357417	0.0314060443551339	0	0	0	0	0	0	0	0	0	0	0	0	0	0	0	0.0001	0.001	0.0023	0.0082	0.0262	0.0587	0.1221	0.1853	0.2279	0.1882	0.1152	0.0451	0.0136	0.0036	0.0013	0.0008	0.0002	0.0002	0	0	0	0
YAL041W	CDC24; CLS4	5	D	11	0.133950362267897	0.148904508079102	0.141309397982404	0.124654771728085	0.0340214996724434	0.0384807959249546	0.0365515279543515	0.0304967154110306	0	0	0	0	0	0	0	0	0	0	0	0	0	0	0	0	0	0.0001	0	0.0002	0.0002	0.0018	0.0064	0.023	0.0802	0.1938	0.294	0.2504	0.1147	0.0289	0.0054	0.0005	0.0002	0.0002	0	0	0
YAL056W	GPB2; KRH1	5	D	12	0.0859353886300979	0.106404080695739	0.102624682259316	0.0860186240123643	0.0375253344781591	0.043877100368419	0.0336283793014281	0.0267778354652694	0	0	0	0	0	0	0	0	0	0	0	0	0	0	0.0001	0	0.0004	0.0024	0.0075	0.0209	0.05	0.1011	0.1499	0.1812	0.1742	0.1364	0.0895	0.053	0.0251	0.0061	0.0008	0.001	0.0001	0.0001	0	0.0001	0.0001
YER151C	UBP3	5	E	1	0.201033171364004	0.201296321794578	0.235434483311921	0.24321555362707	0.045254147117267	0.0493796906256856	0.0597368721888673	0.0458384863863495	0	0	0	0	0	0	0	0	0	0	0	0	0	0	0	0	0	0	0.0001	0	0	0.0001	0.0006	0.0007	0.0029	0.0104	0.0472	0.1579	0.3136	0.3143	0.1243	0.0232	0.0037	0.0008	0.0001	0	0
YNL082W	PMS1	5	E	2	0.0934979583928139	0.104766257469852	0.104370629212823	0.09875820220703	0.0284723333157828	0.0337613987153183	0.0326651805918079	0.0278116488161917	0	0	0	0	0	0	0	0	0	0	0	0	0	0	0	0	0	0.0004	0.0008	0.0035	0.0119	0.0338	0.0848	0.1848	0.2639	0.2373	0.1253	0.0392	0.0098	0.0032	0.0006	0.0004	0.0001	0	0.0001	0.0001	0
YML093W	UTP14	5	E	3	0.176241280426661	0.164624163365927	0.175308901017428	0.140438123241561	0.0526375333374159	0.0561798379179387	0.0657861149047538	0.049058036641408	0	0	0	0	0	0	0	0	0	0	0	0	0	0	0	0	0	0	0.0001	0.0007	0.003	0.0066	0.0122	0.0246	0.0341	0.0434	0.0849	0.2058	0.2866	0.2081	0.0746	0.0131	0.0018	0.0002	0.0002	0	0
YBL014C	RRN6	5	E	4	0.0890518930291043	0.0969442861090272	0.102865491787059	0.0939555607809787	0.0318663503457305	0.030906129875066	0.0305607710042929	0.0300387609407203	0	0	0	0	0	0	0	0	0	0	0	0	0	0	0	0.000134498991257566	0	0.000134498991257566	0.000672494956287828	0.00618695359784802	0.0147948890383322	0.0453261600537996	0.117552118359112	0.212508406186954	0.260121049092132	0.19946200403497	0.105716207128447	0.0289172831203766	0.00497646267652993	0.00215198386012105	0.000672494956287828	0.000134498991257566	0.000268997982515131	0	0	0	0
YGR238C	KEL2	5	E	6	0.0977089680117218	0.0967763943863331	0.0967105853602692	0.101294443949463	0.0290583105460812	0.0564056787360721	0.0560027878649912	0.0270939226156003	0	0	0	0	0	0	0	0	0	0	0	0	0	0	0	0	0	0.000139236981342244	0.000417710944026733	0.00306321358952938	0.00849345586187691	0.0229741019214703	0.0728209412419939	0.157059314954052	0.261208576998051	0.246588693957115	0.150236702868282	0.0591757170704539	0.0135059871901977	0.00292397660818713	0.000417710944026733	0.000556947925368978	0.000278473962684489	0.000139236981342244	0	0	0
YLL013C	PUF3	5	E	7	0.163744482362661	0.164371415552212	0.166291569453559	0.171236318730634	0.0569597691433641	0.0622690754664308	0.0619545851359529	0.0392826915039166	0	0	0	0	0	0	0	0	0	0	0	0	0	0	0	0	0	0	0	0	0.000123365408339502	0.000246730816679003	0.000863557858376511	0.00296076980014804	0.0140636565507032	0.0624228966197878	0.19047619047619	0.31680236861584	0.271897359980262	0.110041944238835	0.0245497162595608	0.00431778929188256	0.000616827041697508	0.000370096225018505	0	0	0.000123365408339502
YCR030C	SYP1	5	E	8	0.171175279145791	0.210698604117504	0.160411022104443	0.185796058279739	0.0440763868592346	0.0894478852145155	0.058981967997637	0.0553590292760511	0	0	0	0	0	0	0	0	0	0	0	0	0	0	0	0	0	0	0	0.0001	0	0.0001	0.0009	0.0035	0.0138	0.0548	0.1529	0.2812	0.2834	0.1509	0.0475	0.0085	0.0017	0.0005	0	0	0.0002
YER069W	ARG5,6	5	E	9	0.115500078299159	0.112773362977732	0.105032553965702	0.106893907673343	0.0360673232174191	0.0359435250070372	0.0371105123390295	0.03133405617835	0	0	0	0	0	0	0	0	0	0	0	0	0	0	0	0	0	0	0	0.00169163847269212	0.0042290961817303	0.0117206379893668	0.0380618656355727	0.0802319961333978	0.175930401159981	0.234896085065249	0.231029482841953	0.144272595456742	0.0588448525857902	0.0151039149347511	0.0027791203479942	0.000362493958434026	0.000724987916868052	0	0.000120831319478009	0	0
YPR105C	COG4; COD1; SEC38; SGF1	5	E	10	0.0896324069158435	0.0988157669328298	0.0961020240431422	0.0901018548187818	0.0264733841745576	0.0592010978033462	0.0296188990271108	0.0270347435338143	0	0	0	0	0	0	0	0	0	0	0	0	0	0	0.000150693188667872	0	0	0.000301386377335744	0.000753465943339361	0.00708257986738999	0.0138637733574442	0.0468655816757083	0.107444243520193	0.198613622664256	0.26627486437613	0.20750452079566	0.110307414104882	0.0313441832429174	0.00663050030138638	0.00210970464135021	0.000602772754671489	0.000150693188667872	0	0	0	0	0
YDL040C	NAT1; AAA1	5	E	11	0.342597093256118	0.355918160044553	0.290827423897854	0.321260006930985	0.0680811719636106	0.0793834130149353	0.0731895922368301	0.0606600269544402	0	0	0	0	0	0	0	0	0	0	0	0	0	0	0	0	0	0	0	0	0	0.000116427989288625	0.000116427989288625	0.000349283967865875	0.000349283967865875	0.0004657119571545	0.000582139946443125	0.00069856793573175	0.00535568750727675	0.0402840842938642	0.176504831761555	0.369658865991384	0.306438467807661	0.0842938642449645	0.0115263709395739	0.0023285597857725	0.00069856793573175
YNL126W	SPC98	5	E	12	0.0810935399391044	0.0993798107954042	0.0933987573115841	0.0923456835241648	0.0358513917958052	0.0797044351082876	0.0407190359379785	0.0300641683115598	0	0	0	0	0	0	0	0	0	0	0	0	0	0	0	0.0003	0.0013	0.0037	0.0109	0.0277	0.0607	0.104	0.1519	0.1829	0.1864	0.154	0.0753	0.0266	0.0068	0.0019	0.0011	0.0019	0.002	0.0003	0.0003	0	0
YGL141W	HUL5	5	F	1	0.108948642380436	0.116036317965409	0.110940956841334	0.0972926604263526	0.0312523942646146	0.035974930593742	0.0335417374554815	0.0272938894468645	0	0	0	0	0	0	0	0	0	0	0	0	0	0	0	0	0	0	0.000105119310417324	0.00115631241459056	0.00336381793335436	0.0114580048354883	0.0379480710606538	0.0956585724797645	0.208451592557553	0.274992116051719	0.224324608430569	0.10291180489856	0.0307999579522758	0.00609692000420477	0.00168190896667718	0.000630715862503942	0.000315357931251971	0	0.000105119310417324	0	0
YNL313C	EMW1	5	F	2	0.23596968606259	0.22682202718647	0.219517802910289	0.254657336308085	0.0520165476971529	0.0582372082313691	0.0626761150146047	0.0532955512535286	0	0	0	0	0	0	0	0	0	0	0	0	0	0	0	0	0	0	0	0	0	0.000129752173348904	0.000129752173348904	0.000778513040093422	0.000908265213442325	0.00506033476060724	0.013494226028286	0.0582587258336577	0.176852212274556	0.321006876865187	0.291553133514986	0.109510834306475	0.0199818346957312	0.00233553912028026	0	0	0
YGL163C	RAD54	5	F	3	0.0973419951903109	0.0965813947689263	0.0993881666890789	0.0898452575954569	0.0315612024383819	0.0302611971395793	0.0732251819985736	0.0275567360574272	0	0	0	0	0	0	0	0	0	0	0	0	0	0	0	0.0001	0	0.0001	0.001	0.0028	0.0084	0.0298	0.0794	0.1508	0.2553	0.2437	0.1579	0.0531	0.0125	0.003	0.0014	0.0001	0.0004	0.0001	0	0	0
YDR096W	GIS1	5	F	4	0.117956202784961	0.120881040024334	0.117021911249418	0.104899841406645	0.0313582048588706	0.0364972984432364	0.0338724596291677	0.0299160310177212	0	0	0	0	0	0	0	0	0	0	0	0	0	0	0	0	0	0	0.0001	0.0004	0.0014	0.0059	0.0187	0.0665	0.1515	0.2562	0.2771	0.1617	0.0479	0.0102	0.0019	0.0004	0.0001	0	0	0	0
YGL014W	PUF4	5	F	5	0.170107521001732	0.1721554661835	0.177689902922036	0.172188165486555	0.038636628091397	0.0442482321242001	0.0471293475606626	0.0380621011213028	0	0	0	0	0	0	0	0	0	0	0	0	0	0	0	0	0	0	0	0	0	0	0.0005	0.0019	0.0105	0.0465	0.1468	0.3011	0.3023	0.1511	0.0339	0.0047	0.0005	0.0001	0.0001	0	0
YJL078C	PRY3	5	F	6	0.330299491496867	0.409518429828044	0.367467294897765	0.246078436759557	0.133726554636502	0.196829193709926	0.156482175244479	0.11476448223623	0	0	0	0	0	0	0	0	0	0	0	0	0	0	0	0	0	0	0	0	0	0.0002	0.0001	0.0007	0.0025	0.0071	0.0226	0.0415	0.0736	0.1204	0.1702	0.1963	0.1648	0.1077	0.0561	0.0251	0.0084
YNL325C	FIG4	5	F	7	0.107997944310962	0.109848304165919	0.10552041526694	0.0999640974109192	0.0433259449809039	0.0398858489707127	0.0367600851962268	0.0296313650888014	0	0	0	0	0	0	0	0	0	0	0	0	0	0	0	0	0	0	0.0004	0.0005	0.0023	0.0124	0.0385	0.1081	0.2154	0.2733	0.2193	0.0956	0.0273	0.004	0.0012	0.0004	0.0003	0.0005	0.0001	0.0001	0.0002
YDR089W	YDR089W; D4495; YD8554.22	5	F	8	0.104726332093777	0.116880375165429	0.0998364668982858	0.0973771120782215	0.0339970146406796	0.0330924533931797	0.0325734223063764	0.026952331264942	0	0	0	0	0	0	0	0	0	0	0	0	0	0	0	0	0	0	0.0007	0.0027	0.0087	0.0255	0.0584	0.1212	0.1986	0.2486	0.202	0.1006	0.028	0.0042	0.0004	0.0002	0.0001	0	0	0	0
YKR064W	OAF3	5	F	9	0.0906208732219286	0.098761199315966	0.0957664848777341	0.0844553608176968	0.0298399575024892	0.0345382051230402	0.0304641741106605	0.0252024110079017	0	0	0	0	0	0	0	0	0	0	0	0	0	0	0	0	0.0001	0	0.0013	0.0039	0.0132	0.0391	0.1003	0.2054	0.267	0.2189	0.11	0.0301	0.0076	0.0016	0.0005	0.0006	0.0001	0.0001	0	0.0001	0
YGR071C	ENV11	5	F	10	0.0987769138496881	0.104651959319427	0.105130144686797	0.0969659204169577	0.0278754899469889	0.0312300003920838	0.0481374609225115	0.0284097211042541	0	0	0	0	0	0	0	0	0	0	0	0	0	0	0	0	0	0	0.0004	0.0019	0.0062	0.0237	0.0651	0.1511	0.2479	0.2634	0.166	0.0575	0.0126	0.0032	0.0006	0.0003	0.0001	0	0	0	0
YDR369C	XRS2	5	F	11	0.0936410871193762	0.101432317349312	0.0966320458038734	0.0882676646710773	0.0279541365066813	0.0309551300541628	0.0311560213123668	0.0302018881441668	0	0	0	0	0	0	0	0	0	0	0	0	0	0	0	0	0.0002	0.0001	0.0013	0.0036	0.0097	0.0339	0.0892	0.1825	0.2564	0.236	0.1335	0.0424	0.009	0.0014	0.0002	0.0002	0.0003	0	0	0.0001	0
YBR202W	MCM7; CDC47	5	F	12	0.173592697611261	0.212156174013743	0.16235713803206	0.151906661554335	0.058446659107038	0.0599734028553837	0.0455576503677135	0.038601760133501	0	0	0	0	0	0	0	0	0	0	0	0	0	0	0	0	0	0.0002	0.0016	0.0034	0.0069	0.0121	0.0196	0.028	0.0314	0.0489	0.1003	0.1969	0.2524	0.1906	0.085	0.0186	0.0036	0.0003	0.0002	0	0
YKR089C	TGL4; STC1	5	G	1	0.121870887828568	0.133513658750524	0.127630656756999	0.110179776577434	0.0326958513112177	0.0470381222617695	0.0361758521503079	0.0291508274123514	0	0	0	0	0	0	0	0	0	0	0	0	0	0	0	0	0	0	0.000195160031225605	0.000195160031225605	0.000975800156128025	0.00351288056206089	0.0134660421545667	0.0476190476190476	0.140124902419984	0.251366120218579	0.287665886026542	0.177985948477752	0.0591334894613583	0.0126854020296643	0.0037080405932865	0.00078064012490242	0.000195160031225605	0.00039032006245121	0	0	0
YPR160W	GPH1	5	G	2	0.194291563009932	0.421617781166734	0.213987496319028	0.187729408690507	0.10134894232335	0.235630130880998	0.127972091018532	0.0986836778105193	0	0	0	0	0	0	0	0	0	0	0	0	0	0	0	0	0	0	0	0.0003	0.0005	0.0026	0.0074	0.0235	0.0565	0.0942	0.1385	0.1536	0.1596	0.1312	0.098	0.0682	0.0381	0.016	0.0073	0.0021	0.0014
YMR066W	SOV1	5	G	3	0.219380552021993	0.0988525788003455	0.109767502223329	0.132133601607863	0.178823292940364	0.0641898924887629	0.0818303018487792	0.093479965999554	0	0	0	0	0	0	0	0	0	0	0	0	0	0	0	0	0	0.000516195638146858	0.000645244547683572	0.00154858691444057	0.00490385856239515	0.010840108401084	0.0286488579171506	0.0482642921667312	0.0872370628468189	0.113950187120919	0.11743450767841	0.11782165440702	0.100271002710027	0.0874951606658924	0.0677506775067751	0.0606529874822558	0.0465866563427539	0.0344560588463027	0.0258097819073429	0.0188411407923603	0.0148406245967222
YLR382C	NAM2; MSL1	5	G	4	0.117499276250295	0.115630669420592	0.110507239354157	0.113252701324782	0.0583140520385314	0.0360658039746084	0.0358651209371483	0.0334794032135663	0	0	0	0	0	0	0	0	0	0	0	0	0	0	0	0	0	0	0.000100040016006403	0.000800320128051221	0.00430172068827531	0.0100040016006403	0.0351140456182473	0.103741496598639	0.193477390956383	0.255802320928371	0.21078431372549	0.10844337735094	0.0348139255702281	0.0161064425770308	0.00830332132853141	0.00600240096038415	0.00420168067226891	0.00330132052821128	0.00280112044817927	0.00140056022408964	0.000500200080032013
YJL070C	YJL070C; HRD888; J1095	5	G	5	0.103263477848467	0.115998326474021	0.105507516689834	0.108605468002009	0.0321931586282063	0.0384320646362987	0.0333932012418839	0.0291984941186081	0	0	0	0	0	0	0	0	0	0	0	0	0	0	0	0	0	0	0.000602772754671489	0.00120554550934298	0.00361663652802893	0.0180831826401447	0.0548523206751055	0.132007233273056	0.235081374321881	0.258589511754069	0.19047619047619	0.0777576853526221	0.0204942736588306	0.00361663652802893	0.00120554550934298	0.000602772754671489	0.00120554550934298	0.000602772754671489	0	0	0
YKL073W	LHS1	5	G	6	0.100649643758894	0.102611332591461	0.106505312619905	0.111880314596576	0.0290911739125585	0.0315742225153894	0.0333161744433477	0.0328856520171491	0	0	0	0	0	0	0	0	0	0	0	0	0	0	0	0	0	0	0.0008	0.0017	0.0085	0.0202	0.0611	0.134	0.2413	0.2653	0.1847	0.0644	0.0132	0.0032	0.0006	0.0005	0.0003	0.0002	0	0	0
YBR281C	DUG2	5	G	7	0.11916442082926	0.12763640414207	0.117843253204502	0.131426872532161	0.0325676439266434	0.0388137954598222	0.0335843904731918	0.0324845867642527	0	0	0	0	0	0	0	0	0	0	0	0	0	0	0	0	0	0.0001	0.0002	0.0005	0.0016	0.0075	0.0229	0.0591	0.1419	0.2503	0.2753	0.1721	0.0533	0.0124	0.0022	0.0005	0	0	0.0001	0	0
YIL066C	RNR3; DIN1	5	G	8	0.0923547643177186	0.103398799821473	0.141606623011393	0.0961885147780639	0.0611607943108391	0.0715440157321945	0.0970818330393144	0.0327120096860481	0	0	0	0	0	0	0	0	0	0	0	0	0	0	0	0	0	0.00016249593760156	0.00178745531361716	0.00536236594085148	0.0125121871953201	0.0414364640883978	0.108872278193045	0.205882352941176	0.248781280467988	0.205557361065973	0.114072148196295	0.0378615534611635	0.0116997075073123	0.0032499187520312	0.0008124796880078	0.00064998375040624	0.00064998375040624	0.00032499187520312	0	0	0
YLR001C	YLR001C; L1388	5	G	9	0.115405006876461	0.125194604966345	0.118259425792908	0.113658417228397	0.0326577370444684	0.0351669690461387	0.034755367862281	0.0289095175692791	0	0	0	0	0	0	0	0	0	0	0	0	0	0	0	0	0	0	0	0.0002	0.003	0.0065	0.021	0.0712	0.1673	0.2738	0.2646	0.1387	0.0435	0.0077	0.0013	0.0005	0.0003	0.0001	0.0001	0.0001	0
YAR044W		5	G	10	0.153450165598064	0.157826851170411	0.140139879645375	0.15131973118224	0.0385984428032583	0.0426606008693665	0.038720926918725	0.0346769366941601	0	0	0	0	0	0	0	0	0	0	0	0	0	0	0	0	0	0	0.000165343915343915	0.000330687830687831	0.000165343915343915	0.000496031746031746	0.00148809523809524	0.0110780423280423	0.0257936507936508	0.10135582010582	0.229993386243386	0.31630291005291	0.215939153439153	0.0773809523809524	0.0143849206349206	0.00396825396825397	0.000826719576719577	0.000165343915343915	0.000165343915343915	0	0
YLR127C	APC2; RSI1	5	G	11	0.0906153711957102	0.097602599908778	0.0967137307007438	0.0919200624602017	0.027648180003212	0.0309962802766138	0.0306016466765464	0.0268848162580234	0	0	0	0	0	0	0	0	0	0	0	0	0	0	0	0	0	0.000266028198989093	0.000931098696461825	0.00412343708433094	0.0144985368449056	0.044293695131684	0.110800744878957	0.188747007182761	0.261372705506784	0.216413939877627	0.114126097366321	0.0355147645650439	0.00585262037776004	0.00159616919393456	0.000399042298483639	0.000798084596967279	0.000133014099494546	0.000133014099494546	0	0	0
YPL084W	BRO1; ASI6; LPF2; NPI3; VPS31	5	G	12	0.204767401013209	0.189668786292048	0.154630563889268	0.118064794328234	0.16038828675122	0.0626572123952003	0.0472346202144013	0.0605198623650289	0	0	0	0	0	0	0	0	0	0	0	0	0	0	0	0	0	0.0002	0.0004	0.0036	0.0068	0.0172	0.037	0.0631	0.0887	0.1117	0.118	0.1142	0.0969	0.0803	0.0687	0.0566	0.0439	0.0345	0.0261	0.0165	0.0097
YGL036W	YGL036W	5	H	1	0.202590980898835	0.113146440636147	0.107154841342471	0.124186644895741	0.165045255947727	0.0615446426893187	0.0514431433118546	0.0726095310527165	0	0	0	0	0	0	0	0	0	0	0	0	0	0	0.0002	0.0003	0.0002	0.0004	0.0008	0.0048	0.01	0.0249	0.0474	0.0705	0.0968	0.1038	0.1131	0.1018	0.0904	0.0747	0.0613	0.0555	0.0456	0.0387	0.0256	0.0175	0.0095
YDR006C	SOK1	5	H	2	0.119958421731883	0.123043781388833	0.122784501939029	0.117718038564183	0.0484427773824922	0.0398107819995426	0.0518246204090452	0.0666436415812499	0	0	0	0	0	0	0	0	0	0	0	0	0	0	0	0	0	0	0.0003	0.0003	0.0022	0.008	0.0261	0.0764	0.1668	0.2484	0.2467	0.1436	0.0498	0.0138	0.0065	0.0039	0.0032	0.0019	0.0011	0.0007	0.0002
YER047C	SAP1	5	H	3	0.17167967709458	0.124376666132135	0.129226790276936	0.164959194818683	0.142390741001251	0.052458735136162	0.0628791594089972	0.130070137800475	0.0001	0	0	0	0	0	0	0	0	0	0.0001	0	0	0	0	0.0004	0.0007	0.0021	0.0043	0.0099	0.0204	0.041	0.0652	0.0864	0.1075	0.1219	0.1036	0.0951	0.0781	0.0676	0.0542	0.0453	0.0324	0.027	0.016	0.0128	0.0049
YPL249C	GYP5	5	H	4	0.114395673960012	0.122075037551597	0.115775678258444	0.107985749425618	0.0370736629222944	0.0353502292657531	0.0422055342728401	0.0363457585426789	0	0	0	0	0	0	0	0	0	0	0	0	0	0	0	0	0	0	0	0.0001	0.0034	0.0094	0.0308	0.0815	0.1784	0.2673	0.2492	0.1203	0.0413	0.0107	0.0035	0.0022	0.0008	0.0007	0.0003	0	0
YLR045C	STU2	5	H	5	0.15185215791439	0.173092245193146	0.165700573481317	0.141363554363474	0.0422761016710819	0.047742593919742	0.0456061838449803	0.0375820115976926	0	0	0	0	0	0	0	0	0	0	0	0	0	0	0	0	0	0	0	0.000249968753905762	0.000249968753905762	0.000749906261717285	0.00437445319335083	0.0102487189101362	0.0433695788026497	0.118985126859143	0.231846019247594	0.285089363829521	0.199850018747657	0.0783652043494563	0.0203724534433196	0.00499937507811524	0.000624921884764404	0.000374953130858643	0.000124984376952881	0	0.000124984376952881
YOR141C	ARP8	5	H	6	0.165468212559624	0.180075532883062	0.182483044142536	0.165052205966153	0.0938127901315198	0.0996779796460224	0.303766093215101	0.113553298481742	0	0	0	0	0	0	0	0	0	0	0	0	0	0	0	0	0	0.00105820105820106	0	0.00105820105820106	0.00740740740740741	0.00952380952380952	0.0306878306878307	0.037037037037037	0.0666666666666667	0.115343915343915	0.174603174603175	0.180952380952381	0.162962962962963	0.100529100529101	0.0497354497354497	0.0211640211640212	0.0169312169312169	0.0105820105820106	0.00740740740740741	0.00317460317460317	0.00211640211640212
YDR186C	YDR186C	5	H	7	0.115992473775076	0.122677473223298	0.112371623365739	0.110865255738988	0.0345516280698929	0.0473639422665858	0.0363659160503228	0.0324896590471521	0	0	0	0	0	0	0	0	0	0	0	0	0	0	0	0	0	0.0001	0.0003	0.0007	0.0017	0.0072	0.0245	0.0696	0.1712	0.2664	0.2595	0.1381	0.0463	0.0096	0.0027	0.0009	0.0007	0	0.0003	0.0001	0.0001
YBL023C	MCM2	5	H	8	0.150694197771889	0.173296394411882	0.153784514776095	0.143905973649941	0.0384501813851347	0.0546848846554832	0.0404115119198274	0.0423178793951293	0	0	0	0	0	0	0	0	0	0	0	0	0	0	0	0	0	0	0	0	0.0002	0.0005	0.002	0.0098	0.0369	0.1184	0.2359	0.3078	0.1966	0.0745	0.0136	0.0027	0.0008	0.0002	0	0.0001	0
YMR165C	PAH1; PAP1; SMP2	5	H	9	0.125444997109152	0.140893478155183	0.133343602479564	0.122006828326097	0.0338793911285806	0.040457622311362	0.0352062742990109	0.0297623971402239	0	0	0	0	0	0	0	0	0	0	0	0	0	0	0	0	0	0	0.000156128024980484	0	0.000156128024980484	0.00327868852459016	0.0117096018735363	0.0454332552693208	0.11615925058548	0.238095238095238	0.288212334113973	0.195160031225605	0.0793130366900859	0.0176424668227947	0.00343481654957065	0.000468384074941452	0.000312256049960968	0.000468384074941452	0	0	0
YDR416W	SYF1; NTC90	5	H	10	0.0993602840100708	0.113905040662103	0.109296380297045	0.096938881888999	0.0302679373701965	0.0342723792674353	0.0305848472382951	0.028025199261274	0	0	0	0	0	0	0	0	0	0	0	0	0	0	0	0	0	0.000132275132275132	0.000264550264550265	0.00185185185185185	0.00648148148148148	0.0257936507936508	0.0731481481481481	0.14973544973545	0.244179894179894	0.247486772486772	0.164417989417989	0.0619047619047619	0.0189153439153439	0.0041005291005291	0.000793650793650794	0.000264550264550265	0.000264550264550265	0.000264550264550265	0	0	0
YER167W	BCK2; CTR7	5	H	11	0.0862665968433798	0.0978499561198011	0.0963570025338167	0.0875504599261566	0.0284163689660223	0.0313500603782525	0.0290651035182007	0.0419976713113601	0	0	0	0	0	0	0	0	0	0	0	0	0	0	0	0.000203500203500203	0	0.000203500203500203	0.00162800162800163	0.00814000814000814	0.0215710215710216	0.0604395604395604	0.133292633292633	0.221815221815222	0.247049247049247	0.178469678469678	0.0917785917785918	0.0256410256410256	0.00610500610500611	0.00183150183150183	0.00122100122100122	0.000203500203500203	0.000203500203500203	0	0.000203500203500203	0	0
YIL143C	SSL2; LOM3; RAD25; UVS112	5	H	12	0.217493489449809	0.122543938246729	0.125631654001291	0.166330889896386	0.166000119320386	0.0589292058822935	0.0584825990083588	0.128317714994571	0	0	0	0	0	0	0	0	0	0	0	0	0	0	0	0.0001	0.0001	0	0.0002	0.0021	0.0049	0.0139	0.0283	0.0552	0.0824	0.1044	0.1198	0.1091	0.1018	0.0869	0.0705	0.0595	0.0532	0.0424	0.0292	0.019	0.0105
YMR031C	EIS1	6	A	1	0.182635745006179	0.121129840329013	0.114652923261497	0.127702582891033	0.144500837454072	0.0622479152429961	0.0602705130504334	0.0711704306910762	0	0	0	0	0	0	0	0	0	0	0	0	0	0	0	0.000358037952022914	0.000119345984007638	0.000954767872061105	0.00214822771213749	0.00644468313641246	0.0128893662728249	0.0279269602577873	0.0532283088674066	0.0817519990452321	0.108724191430958	0.117555794247524	0.110991765127103	0.0986991287743167	0.0839002267573696	0.0732784341806898	0.0627759875880177	0.0479770855710705	0.0391454827545053	0.027688268289772	0.0206468552333214	0.0140828261129013	0.00513187731232844
YJL204C	RCY1	6	A	2	0.194433937096161	0.128381569554907	0.125684090010552	0.120696893589987	0.153414095861814	0.0666919653363765	0.0614736025866058	0.0702529941660248	0	0	0	0	0	0	0	0	0	0	0	0	0	0	0.0001	0.0002	0.0001	0.0002	0.0013	0.0031	0.0094	0.0248	0.0447	0.0685	0.0997	0.119	0.1151	0.1072	0.0869	0.0785	0.0619	0.0532	0.0434	0.033	0.0222	0.0149	0.0082
YDR207C	UME6; CAR80; CARGR1; NIM2; RIM16	6	A	3	0.149906398522199	0.152005392172099	0.134784090068061	0.166198234831963	0.169119334477571	0.170507887395171	0.125139925694764	0.292485646728505	0	0	0	0	0	0	0	0	0	0	0	0	0	0	0	0.000171291538198013	0.000171291538198013	0	0.000856457690990065	0.00188420692017814	0.00805070229530661	0.0171291538198013	0.0536142514559781	0.103631380609798	0.173347036656389	0.212744090441932	0.165296334361083	0.0900993490921548	0.053100376841384	0.0376841384035629	0.0226104830421377	0.00907845152449469	0.00359712230215827	0.00582391229873244	0.0101062007536828	0.0121616992120589	0.00719424460431655
YBL052C	SAS3	6	A	4	0.193275306165893	0.127060623329315	0.114295356882764	0.13152408396507	0.154259094451166	0.0625995197263363	0.0498723086510991	0.0724936378989826	0	0	0	0	0	0	0	0	0	0	0	0	0	0	0	0.000205697829887895	0.000308546744831842	0.000617093489663684	0.00113133806438342	0.00411395659775789	0.0104905893242826	0.0210840275635092	0.0473105008742158	0.0753882546539134	0.0959580376427029	0.110356885734855	0.122081662038465	0.10552298673249	0.09379821042888	0.0786794199321197	0.0581096369433302	0.0497788748328705	0.0443278823408413	0.0321917103774555	0.0218039699681168	0.0124447187082176	0.00874215777023552
YNL216W	RAP1; GRF1; TUF1	6	A	5	0.132744712299103	0.138994043269087	0.126298213113081	0.124742831817081	0.129139174310005	0.124148134978226	0.0835057035095562	0.112527474039278	0	0	0	0	0	0	0	0	0	0	0	0	0	0	0	0	0.0001	0.0002	0.0009	0.0038	0.0095	0.0271	0.0595	0.1059	0.1617	0.1967	0.1812	0.1211	0.0536	0.0292	0.0176	0.0079	0.0033	0.002	0.0026	0.0029	0.0025
YJL102W	MEF2	6	A	6	0.115971146222429	0.125124576667633	0.120724571059102	0.115498443722949	0.06835147855052	0.0818006971006324	0.060933722900662	0.0682755732003803	0	0	0	0	0	0	0	0	0	0	0	0	0	0	0	0	0	0.000553709856035437	0.000184569952011812	0.00276854928017719	0.0125507567368032	0.0280546327057955	0.0721668512366187	0.136766334440753	0.19139904023625	0.20062753783684	0.151347360649686	0.0847176079734219	0.0478036175710594	0.0306386120339609	0.0197489848652639	0.00830564784053156	0.005906238464378	0.00332225913621262	0.000922849760059062	0.00129198966408269	0.000184569952011812
YMR160W	YMR160W; YM8520.09	6	A	7	0.115910880552019	0.117642158933621	0.11036722207562	0.11672450139271	0.102639255665259	0.0829934269698228	0.0597566438184564	0.0904619781288711	0	0	0	0	0	0	0	0	0	0	0	0	0	0	0	0	0	0.000264550264550265	0.00105820105820106	0.00304232804232804	0.00899470899470899	0.0255291005291005	0.0703703703703704	0.14457671957672	0.21494708994709	0.222354497354497	0.149603174603175	0.0777777777777778	0.0355820105820106	0.0170634920634921	0.00899470899470899	0.00357142857142857	0.00291005291005291	0.00238095238095238	0.00132275132275132	0.00132275132275132	0.00185185185185185
YMR049C	ERB1	6	A	9	0.108711668324425	0.112593363442446	0.10677686266506	0.108038294869052	0.0653412704673112	0.0568765527034342	0.0514093208810562	0.0492582167978646	0	0	0	0	0	0	0	0	0	0	0	0	0	0	0	0	0	0	0.0006	0.0028	0.0083	0.0256	0.0723	0.1457	0.2186	0.2259	0.1591	0.0803	0.0255	0.0133	0.0067	0.0046	0.0038	0.0025	0.0014	0.0011	0.0008
YOR233W	KIN4; KIN3; KIN31	6	A	10	0.104657909375196	0.112609782436883	0.108925937455208	0.105940738610668	0.0417615736338751	0.0396545990590403	0.0338749482786391	0.0314842938018148	0	0	0	0	0	0	0	0	0	0	0	0	0	0	0	0.0001	0	0.0002	0.0004	0.0015	0.0074	0.0229	0.0529	0.1259	0.2288	0.2721	0.1889	0.0674	0.0157	0.0055	0.0018	0.003	0.0027	0.0015	0.0008	0.0004	0.0001
YHR204W	MNL1; HTM1	6	A	11	0.197860200962758	0.126789438915754	0.117366707112155	0.115989602224683	0.162329790449978	0.058349535944457	0.0577960290994343	0.0660925721780825	0	0	0	0	0	0	0	0	0	0	0	0	0.000126646403242148	0	0	0.000126646403242148	0.000253292806484296	0.000506585612968592	0.00101317122593718	0.00417933130699088	0.0108915906788247	0.0200101317122594	0.0421732522796353	0.074468085106383	0.102077001013171	0.115248226950355	0.106509625126646	0.112082066869301	0.0904255319148936	0.0751013171225937	0.0609169199594732	0.0535714285714286	0.0430597771023303	0.0314083080040527	0.0234295845997974	0.0178571428571429	0.00848530901722391
YNL183C	NPR1	6	A	12	0.19627064217223	0.118091786366442	0.112341307058346	0.130705471068463	0.157899231258844	0.0552503035012498	0.0555053651979237	0.0835570685085186	0	0	0	0	0	0	0	0	0	0	0	0	0	0	0	0.000114194358798675	0.000456777435194701	0.000685166152792052	0.000799360511590727	0.00456777435194701	0.00902135434509535	0.0238666209889231	0.0477332419778463	0.0750256937307297	0.102774922918808	0.111453694187507	0.11122530546991	0.0999200639488409	0.0906703208861482	0.0747973050131324	0.0640630352860569	0.0519584332533973	0.039397053785543	0.0349434737923947	0.0282060066232728	0.0158730158730159	0.0078794107571086
YDR251W	PAM1	6	B	4	0.100896056610529	0.111732281872364	0.109749534251784	0.100093974401906	0.0784534687307758	0.0791825819746952	0.065299367957531	0.0719450882401324	0	0	0	0	0	0	0	0	0	0	0	0	0	0	0	0	0.0001	0.0006	0.0024	0.0083	0.0229	0.0509	0.114	0.191	0.2196	0.1794	0.1111	0.0464	0.0196	0.0106	0.0083	0.0031	0.0011	0.0015	0.0025	0.0029	0.0021
YGL229C	SAP4	6	B	6	0.0947684682666679	0.103480276368316	0.100631089931399	0.091907840860016	0.0621443323272107	0.0525087699862106	0.043715664340897	0.0440687351150741	0	0	0	0	0	0	0	0	0	0	0	0	0	0	0	0	0.000309853336087585	0.00113612889898781	0.00278868002478827	0.00888246230117744	0.0267506713488949	0.0608345383185292	0.125180747779384	0.194174757281553	0.220822144185086	0.172278454864697	0.0979136542036769	0.0436893203883495	0.0191076223920678	0.0116711423259657	0.0076430489568271	0.00258211113406321	0.00134269778971287	0.000516422226812642	0.000206568890725057	0.000103284445362528	0
YDL132W	CDC53	6	B	7	0.110214451811472	0.125679670366907	0.116976506070587	0.117692595268792	0.072196165397969	0.0777885086225809	0.0513007209168398	0.074351992395448	0	0	0	0	0	0	0	0	0	0	0	0	0	0	0	0	0.000137230684781117	0.000960614793467819	0.00301907506518458	0.00672430355427474	0.0183889117606697	0.0432276657060519	0.100041169205434	0.141896528063675	0.173871277617675	0.183751886921916	0.140524221215864	0.0941402497598463	0.0414436668038973	0.022231370934541	0.0130369150542061	0.00535199670646357	0.00439138191299575	0.00192122958693564	0.00178399890215452	0.000548922739124468	0.000823384108686702
YDR485C	VPS72; SWC2	6	B	8	0.104190498862031	0.109193761076658	0.110772191470718	0.0995933790129703	0.0726168511011476	0.0522313526583633	0.0434289383430551	0.0649912803776377	0	0	0	0	0	0	0	0	0	0	0	0	0	0	0	0	0	0.00030821390044691	0.00092464170134073	0.00539374325782093	0.0127908768685468	0.0436122669132378	0.0904607797811681	0.173370319001387	0.214362767760826	0.205424564647866	0.130990907689937	0.0602558175373709	0.0271228232393281	0.0130990907689937	0.00724302666050239	0.00354445985513947	0.00477731545692711	0.00215749730312837	0.00184928340268146	0.00061642780089382	0.00061642780089382
YGL216W	KIP3	6	B	9	0.128265068868341	0.130662812562731	0.116552876024497	0.128264455765856	0.0994125905112688	0.0678756060476128	0.0447207392515474	0.0866374820602996	0	0	0	0	0	0	0	0	0	0	0	0	0	0	0	0	0.000112841345068833	0.000112841345068833	0.000451365380275333	0.00180546152110133	0.00496501918302866	0.0172647257955315	0.032498307379824	0.0860979462875198	0.1614759647935	0.22241029113067	0.226923944933424	0.134845407357256	0.0589031821259309	0.0187316632814263	0.00609343263371699	0.00598059128864816	0.00778605280974949	0.004062288422478	0.00214398555630783	0.00157977883096367	0.0016926201760325
YJL157C	FAR1	6	C	4	0.0990139380627911	0.108046502508055	0.101058582955565	0.101185737062577	0.0733520515056822	0.0722405142400675	0.0546912917821004	0.112234901871891	0	0	0	0	0	0	0	0	0	0	0	0	0	0	0	0	0	0.000311235605353252	0.0023861396410416	0.00487602448386762	0.0187778815229796	0.0459591243904969	0.112148563128955	0.191202406888681	0.237369021682747	0.194522253345783	0.107583774250441	0.0453366531797904	0.0139018570391119	0.00819587094096898	0.00529100529100529	0.00155617802676626	0.000933706816059757	0.00103745201784417	0.00311235605353252	0.00280112044817927	0.00134868762319743
YLL032C	YLL032C	6	C	5	0.119934307237549	0.130338399391926	0.122873346848812	0.115113829244398	0.0604013490468886	0.0719810174689921	0.0552555631016733	0.0545122175246891	0	0	0	0	0	0	0	0	0	0	0	0	0	0	0.000110229276895944	0	0	0	0.000440917107583774	0.00121252204585538	0.00407848324514991	0.017636684303351	0.0389109347442681	0.0930335097001764	0.168540564373898	0.229828042328042	0.218253968253968	0.130731922398589	0.0493827160493827	0.0232583774250441	0.0135582010582011	0.00451940035273369	0.00121252204585538	0.000551146384479718	0.00132275132275132	0.0017636684303351	0.00110229276895944
YLR228C	ECM22	6	C	7	0.101894911301595	0.108745753385719	0.0992818874153011	0.10180781780619	0.0549841755868818	0.0608443716512473	0.0429512670359482	0.0554926145887576	0	0	0	0	0	0	0	0	0	0	0	0	0	0	0	0	0	0	0	0.00434419381787803	0.0108604845446951	0.0337510442773601	0.0862155388471178	0.169423558897243	0.247451963241437	0.206182121971596	0.125647451963241	0.0531328320802005	0.0314118629908104	0.018546365914787	0.00835421888053467	0.00217209690893901	0.000334168755221387	0.000334168755221387	0	0.000668337510442774	0.000167084377610693
YIL095W	PRK1; PAK1	6	C	8	0.127222219176221	0.130504011139062	0.12833383273125	0.120107309997257	0.0677100254201223	0.0665235805905301	0.0498473163528496	0.0680155470048595	0	0	0	0	0	0	0	0	0	0	0	0	0	0	0	0	0	0.0002	0.0003	0.0017	0.0027	0.011	0.031	0.0751	0.1513	0.2268	0.2184	0.132	0.0762	0.0446	0.0191	0.0041	0.0014	0.0006	0.0003	0.001	0.0002
YGL083W	SCY1	6	C	9	0.134300284563121	0.136674441699575	0.124626766533076	0.118481271393418	0.0898893551673186	0.0786210142227096	0.0545270632738462	0.0885969876850509	0	0	0	0	0	0	0	0	0	0	0	0	0	0	0	0	0	0.000138026224982747	0	0.000690131124913734	0.00151828847481021	0.00496894409937888	0.0256728778467909	0.0574189095928226	0.135817805383023	0.226501035196687	0.248447204968944	0.162180814354727	0.0731538992408558	0.0282953761214631	0.012008281573499	0.0041407867494824	0.00386473429951691	0.00510697032436163	0.00345065562456867	0.00124223602484472	0.00124223602484472
YPL180W	TCO89	6	C	10	0.128358640712204	0.129698519311348	0.11616400309626	0.125573899268649	0.0738618375726731	0.0719276822972447	0.0413430042122366	0.100289863732985	0	0	0	0	0	0	0	0	0	0	0	0	0	0	0	0	0	0	0	0.000123685837971552	0.00197897340754484	0.0056895485466914	0.0186765615337044	0.0510822510822511	0.140630797773655	0.264935064935065	0.255163883735312	0.153741496598639	0.0589981447124304	0.0232529375386518	0.0101422387136673	0.0028447742733457	0.00420531849103278	0.0025974025974026	0.00185528756957328	0.000742115027829314	0.00123685837971552
YNL186W	UBP10; DOT4	6	C	11	0.202161399619246	0.196246923615348	0.180155168334529	0.151580948045077	0.0646073897606772	0.0627392966738719	0.0566910327677964	0.0565706297274917	0	0	0	0	0	0	0	0	0	0	0	0	0	0	0	0	0	0	0.0001	0.0001	0.0003	0.001	0.0047	0.0102	0.0246	0.0345	0.0504	0.1252	0.2626	0.2953	0.1393	0.0347	0.0078	0.0052	0.0024	0.0011	0.0002
YOR035C	SHE4	6	C	12	0.139511320604339	0.135730546997794	0.132509753715456	0.128433898141473	0.0929840364862521	0.068966027267658	0.0742215044291062	0.0768257269691405	0	0	0	0	0	0	0	0	0	0	0	0	0	0	0	0	0	0	0	0.00140572834299772	0.00316288877174486	0.011070110701107	0.0318046037603233	0.0896151818661044	0.179406079775083	0.229660868037252	0.179757511860833	0.0910209102091021	0.0477947636619223	0.0361975048321912	0.0303988754173256	0.0205587770163416	0.0210859251449657	0.0152872957301002	0.00720435775786329	0.00386575294324372	0.000527148128624143
YNL298W	CLA4	6	D	1	0.135259570807103	0.152962413040572	0.142598527872405	0.133698506538419	0.101457437397782	0.0989549079036259	0.0751880905673332	0.146186403461234	0	0	0	0	0	0	0	0	0	0	0	0	0	0	0	0	0	0.000170039108995069	0	0.000170039108995069	0.000510117326985207	0.00459105594286686	0.0154735589185513	0.0465907158646489	0.125998979765346	0.249447372895766	0.275293317463016	0.170889304540044	0.0605339228022445	0.0232953579323244	0.00833191634075837	0.00187043019894576	0.00170039108995069	0.00102023465397041	0.00170039108995069	0.00238054752593096	0.00340078217990138
YMR102C	YMR102C; YM6228.01C; YM6543.09C; YM9718.01C	6	D	3	0.11617434255643	0.127696486720593	0.125169551153075	0.100427639875607	0.0712244018741984	0.0745800028756572	0.0686746166441181	0.0788530865366292	0	0	0	0	0	0	0	0	0	0	0	0	0	0	0	0	0	0	0	0.000886524822695035	0.00164640324214792	0.0089918946301925	0.0307750759878419	0.0934650455927052	0.20516717325228	0.281408308004053	0.225937183383992	0.100050658561297	0.0301418439716312	0.0060790273556231	0.00379939209726444	0.00101317122593718	0.000886524822695035	0.00126646403242148	0.00164640324214792	0.0029128672745694	0.00189969604863222
YNL085W	MKT1	6	D	4	0.138497185605835	0.146461636474568	0.12939528657038	0.141798472008562	0.0970612144830242	0.101110896298292	0.0631090523993053	0.10980783603186	0	0	0	0	0	0	0	0	0	0	0	0	0	0	0	0	0	0.0002	0.0001	0.0015	0.003	0.0078	0.0232	0.0549	0.1041	0.1912	0.2456	0.2056	0.1006	0.032	0.0125	0.0051	0.002	0.0009	0.0013	0.0014	0.0015
YPL032C	SVL3	6	D	5	0.151631751278313	0.162699925285104	0.147505831984151	0.156891269815916	0.0685262560680666	0.0803836077736108	0.0561176423355694	0.0743375049667173	0	0	0	0	0	0	0	0	0	0	0	0	0	0	0	0	0	0.0002	0.0001	0.001	0.0023	0.0086	0.0276	0.0596	0.0895	0.1185	0.1541	0.1808	0.1822	0.1152	0.0422	0.0115	0.0028	0.0005	0.0006	0.0014	0.0005
YML035C	AMD1; AMD	6	D	8	0.179701077250867	0.193754641698645	0.158016237939788	0.171924133584984	0.103680682608367	0.105331607274692	0.0652918142232862	0.0868178338701844	0	0	0	0	0	0	0	0	0	0	0	0	0	0	0	0	0	0	0.0003	0.0013	0.0029	0.0067	0.0159	0.0337	0.062	0.0805	0.0959	0.1463	0.2279	0.2135	0.0846	0.0165	0.0026	0.0005	0.0005	0.0004	0.0008
YBR058C	UBP14; GID6	6	D	9	0.102891246761511	0.124600641355759	0.127717577456022	0.105143031798536	0.0507453325581369	0.0459181949042852	0.0391221591672227	0.0502100417166905	0	0	0	0	0	0	0	0	0	0	0	0	0	0	0	0	0.0001	0.0003	0.0005	0.0034	0.0117	0.0307	0.0841	0.1501	0.23	0.2215	0.1448	0.0649	0.0298	0.0178	0.0072	0.0016	0.0001	0	0	0.0001	0.0003
YBR198C	TAF5; TAF90	6	D	10	0.119207202342643	0.128268507719353	0.130452743063938	0.106928052522988	0.0810039018464563	0.0722832758363168	0.0736930858618808	0.0714108813417083	0	0	0	0	0	0	0	0	0	0	0	0	0	0	0	0	0	0.0005	0.0015	0.0052	0.0155	0.0377	0.0738	0.1285	0.1657	0.1931	0.1533	0.0863	0.0417	0.0462	0.0328	0.0108	0.0024	0.0012	0.0004	0.0004	0.0009
YOR144C	ELG1; RTT110	6	D	11	0.109171261068742	0.112132451526853	0.116789260772045	0.110031711609657	0.0620228651713215	0.0651654353997725	0.0591106545339241	0.0657757494094546	0	0	0	0	0	0	0	0	0	0	0	0	0	0	0	0	0.0002	0	0.0009	0.0025	0.0099	0.0298	0.0765	0.1481	0.2155	0.2177	0.1375	0.0676	0.041	0.0306	0.0131	0.0039	0.0014	0.0009	0.0007	0.0003	0.0006
YDL060W	TSR1	6	D	12	0.209241436963459	0.199931084387736	0.182402572749243	0.234354237113918	0.0737711890861558	0.0659735485255339	0.0620401433594843	0.0833306212457295	0	0	0	0	0	0	0	0	0	0	0	0	0	0	0	0	0	0.0001	0.0001	0.0001	0.0013	0.0043	0.0082	0.0184	0.0265	0.0354	0.0435	0.1029	0.2248	0.272	0.1795	0.0533	0.0137	0.0092	0.0053	0.0011	0.0002
YML029W	USA1	6	E	2	0.140679573182319	0.142408145582683	0.131502688702644	0.141669543754315	0.115601145395842	0.109650675490916	0.0855521201167163	0.152427690824706	0	0	0	0	0	0	0	0	0	0	0	0	0	0	0	0	0	0.000266028198989093	0.000266028198989093	0.000798084596967279	0.0019952114924182	0.00971002926310189	0.0295291300877893	0.0735567970204842	0.151237031125299	0.215216812982176	0.206437882415536	0.139398776270285	0.0719606278265496	0.0441606810321894	0.0239425379090184	0.0074487895716946	0.00226123969140729	0.00252726789039638	0.00412343708433094	0.00399042298483639	0.00385740888534185
YDL056W	MBP1	6	E	3	0.120444788787917	0.126393056845351	0.126195831051926	0.122740469869894	0.0628204453000075	0.0643476304632399	0.0625605441774004	0.0702147746988408	0	0	0	0	0	0	0	0	0	0	0	0	0	0	0	0	0	0	0.0001	0.0005	0.0027	0.0104	0.0262	0.0803	0.1776	0.2505	0.2327	0.13	0.0534	0.0176	0.0078	0.0044	0.0013	0.0009	0.0007	0.0005	0.0008
YBR133C	HSL7	6	E	4	0.115081972387988	0.124342534507853	0.116415408404492	0.122040432738575	0.0797446962182026	0.0827570920985139	0.062790241033181	0.115927598132334	0	0	0	0	0	0	0	0	0	0	0	0	0	0	0	0	0	0	0.0002	0.0012	0.0025	0.0135	0.0408	0.1062	0.2036	0.2714	0.2103	0.0957	0.0311	0.0081	0.0054	0.002	0.0006	0.0003	0.0007	0.0016	0.0011
YHR205W	SCH9; KOM1	6	E	5	0.147491969484396	0.165445016988828	0.157193911782464	0.161486438074928	0.0952012802763979	0.104042892662115	0.0785578608156623	0.112068494677594	0	0	0	0	0	0	0	0	0	0	0	0	0	0	0	0	0	0.000166500166500167	0.000166500166500167	0.000832500832500833	0.00116550116550117	0.00432900432900433	0.0136530136530137	0.0296370296370296	0.0757575757575758	0.155677655677656	0.25008325008325	0.241758241758242	0.148518148518149	0.0472860472860473	0.0153180153180153	0.00616050616050616	0.00133200133200133	0.000666000666000666	0.000666000666000666	0.000333000333000333	0.000666000666000666
YLR182W	SWI6	6	E	9	0.116971591997545	0.120865545922084	0.117682362288837	0.11481970072964	0.0602315336779497	0.0618144339697255	0.0536028159545988	0.0581424720162586	0	0	0	0	0	0	0	0	0	0	0	0	0	0	0	0	0	0	0.000533049040511727	0.00159914712153518	0.00461975835110163	0.0147476901208244	0.035181236673774	0.09772565742715	0.175728500355366	0.251066098081023	0.217839374555792	0.111229566453447	0.0476190476190476	0.0270078180525942	0.00941719971570718	0.00355366027007818	0.000355366027007818	0	0	0	0.000177683013503909
YPL045W	VPS16; VAM9; VPT16	6	E	10	0.117153034572065	0.121123585330562	0.118057162279876	0.106854854421172	0.0659904127971148	0.0632673665218664	0.0634257183212912	0.0492829059393999	0	0	0	0	0	0	0	0	0	0	0	0	0	0	0	0	0	0.0003	0.0009	0.0032	0.0114	0.0296	0.0625	0.1126	0.1779	0.2045	0.1732	0.1035	0.0501	0.0372	0.0218	0.0078	0.001	0.0004	0.0005	0.0001	0
YOR353C	SOG2	6	E	11	0.100436160642525	0.105297454800624	0.100865117762139	0.0965370876660361	0.0527696510205892	0.0459598273125577	0.0425498368076303	0.0442835675694585	0	0	0	0	0	0	0	0	0	0	0	0	0	0	0	0	0	0.000598981731057203	0.00209643605870021	0.00613956274333633	0.0196166516921234	0.0495657382449835	0.107067984426475	0.183887391434561	0.221772985923929	0.186732554657083	0.101527403414196	0.0480682839173405	0.0221623240491165	0.0220125786163522	0.0146750524109015	0.00793650793650794	0.00329439952081462	0.00149745432764301	0.00119796346211441	0.000149745432764301	0
YGR200C	ELP2; TOT2	6	E	12	0.230144369729275	0.209489835930561	0.186590455246266	0.204641289632027	0.0728870662624307	0.0643004321418726	0.0575728070786466	0.0564902720198841	0	0	0	0	0	0	0	0	0	0	0	0	0	0	0	0	0	0	0	0.000395178818415333	0.000197589409207666	0.00217348350128433	0.00592768227622999	0.0134360798261213	0.0217348350128433	0.0246986761509583	0.0304287690179806	0.0571033392610156	0.137324639399328	0.296976882039123	0.269314364750049	0.107883817427386	0.021932424422051	0.00632286109464533	0.00276625172890733	0.000592768227622999	0.000395178818415333
YDR505C	PSP1; GIN5	6	F	1	0.143713561428452	0.154800155777963	0.13794859328036	0.145686733283214	0.0827658314427218	0.0901519892228533	0.0959939953014874	0.124643496375849	0	0	0	0	0	0	0	0	0	0	0	0	0	0	0	0	0	0	0	0.000302343159486017	0.00120937263794407	0.00529100529100529	0.0136054421768707	0.0414210128495843	0.105215419501134	0.183975812547241	0.2432350718065	0.184126984126984	0.110959939531368	0.0634920634920635	0.0285714285714286	0.00967498110355253	0.00105820105820106	0.000302343159486017	0.00151171579743008	0.00090702947845805	0.00226757369614512
YAL021C	CCR4	6	F	2	0.195173888171523	0.196464388228998	0.162168316957163	0.183206059696663	0.070856786371785	0.0771219272245679	0.0582755137240788	0.0921720636463982	0	0	0	0	0	0	0	0	0	0	0	0	0	0	0	0	0	0.000157678965625985	0.000157678965625985	0	0.00126143172500788	0.00409965310627562	0.00883002207505519	0.0236518448438978	0.0398927783033743	0.0640176600441501	0.0668558814254178	0.108167770419426	0.214128035320088	0.252759381898455	0.159886471144749	0.0454115421002838	0.00788394828129928	0.000788394828129927	0.000473036896877956	0.000630715862503942	0.000157678965625985
YGL073W	HSF1	6	F	3	0.110915913134418	0.126627181983651	0.119171372289934	0.115077476155849	0.0683178830871329	0.0738132243336629	0.05359217936161	0.0583727061611936	0	0	0	0	0	0	0	0	0	0	0	0	0	0	0	0	0	0	0.0002	0.0018	0.0068	0.0227	0.0622	0.1311	0.2073	0.2315	0.1769	0.0909	0.0337	0.0173	0.0091	0.0037	0.0008	0.0004	0.0005	0.0006	0.0005
YIL107C	PFK26	6	F	4	0.127914595502874	0.136303388628097	0.120689114904852	0.119467874247594	0.164926320332218	0.133998812729532	0.0940733013185362	0.118406754618995	0	0	0	0	0	0	0	0	0	0	0	0	0	0	0	0	0.0001	0	0.0004	0.0039	0.0128	0.035	0.0865	0.156	0.2094	0.206	0.1341	0.0631	0.0245	0.0177	0.0121	0.0098	0.0057	0.0013	0.0006	0.0005	0.0015
YHR172W	SPC97	6	F	5	0.136943981871623	0.144443387549025	0.134787620525283	0.129621948141313	0.0930576446667161	0.0947381359978158	0.0725940154444503	0.0859253983331787	0	0	0	0	0	0	0	0	0	0	0	0	0	0	0	0	0	0	0.000112828613336342	0.000338485840009026	0.00124111474669976	0.00440031592011734	0.0136522622136974	0.0412952724811012	0.120952273496559	0.213020421979014	0.261423897100305	0.200609274512016	0.0894730903757193	0.0248222949339953	0.0119598330136523	0.00710820264018955	0.00112828613336342	0.000112828613336342	0.000112828613336342	0.000451314453345368	0.00203091504005416
YGL139W	FLC3	6	F	9	0.112436843934115	0.123616495316733	0.115899748487673	0.117126918566519	0.0481513711729981	0.050534846776933	0.0458490317985113	0.0591570921996688	0	0	0	0	0	0	0	0	0	0	0	0	0	0	0	0	0	0.0006	0.0005	0.0018	0.0072	0.0185	0.0448	0.1063	0.193	0.2407	0.2099	0.1011	0.042	0.0209	0.0089	0.0021	0.0005	0.0001	0.0004	0.0002	0
YBR114W	RAD16	6	F	11	0.0913203123216163	0.107341195789316	0.108198514938623	0.0974190183792156	0.0474005203643029	0.0416671617660658	0.0412465156515759	0.036974290079201	0	0	0	0	0	0	0	0	0	0	0	0	0	0	0	0.0002	0.0003	0.0015	0.0038	0.0142	0.0319	0.0803	0.1331	0.2022	0.1982	0.1515	0.0853	0.0458	0.0244	0.0157	0.0079	0.0023	0.0007	0.0001	0.0003	0	0.0001
YLR319C	BUD6; AIP3	6	F	12	0.202522396117243	0.115808779720564	0.109909667564335	0.202626708029667	0.159612927244769	0.0580195443860013	0.0541694795707625	0.157460441430695	0	0	0	0	0	0	0	0	0	0	0	0	0	0	0	0.0001	0.0001	0.0001	0.0007	0.0031	0.0076	0.0178	0.0413	0.068	0.0979	0.1106	0.1148	0.1025	0.0944	0.0809	0.0679	0.0576	0.0432	0.0347	0.0245	0.0171	0.009
YLL034C	RIX7	6	G	2	0.149411611576329	0.157290361790322	0.157979080356823	0.133113028716759	0.0705055464850402	0.0723587696418389	0.0563198922902169	0.0573836906825982	0	0	0	0	0	0	0	0	0	0	0	0	0	0	0	0	0	0	0.0001	0.0004	0.0018	0.0056	0.0185	0.0397	0.0765	0.1394	0.1918	0.2257	0.1704	0.0861	0.0315	0.0073	0.0015	0.0006	0.0004	0.0004	0.0004
YFL024C	EPL1	6	G	3	0.143690488982153	0.159399029394565	0.14260797635104	0.130358333938479	0.122278044584287	0.122599644618894	0.0794564824548544	0.0809003178021312	0	0	0	0	0	0	0	0	0	0	0	0	0	0	0	0	0.0001	0.0001	0.0002	0.0005	0.0013	0.0083	0.0224	0.0657	0.1348	0.2025	0.2161	0.1532	0.0863	0.0413	0.0278	0.018	0.0108	0.0025	0.0006	0.0003	0.001
YJL087C	TRL1; RLG1	6	G	4	0.182148045170832	0.191772649062565	0.172027469127071	0.160357584199635	0.157324886386547	0.16163653969336	0.107816468638133	0.114096449944766	0	0	0	0	0	0	0	0	0	0	0	0	0	0	0	0	0	0	0	0.0003	0.0011	0.0025	0.0114	0.0309	0.072	0.114	0.1756	0.1997	0.175	0.0938	0.048	0.0288	0.0203	0.0072	0.0013	0.0012	0.002
YER169W	RPH1	6	G	10	0.132150425245581	0.146009847256103	0.149371131084443	0.143081086444996	0.0892614912354095	0.0905737906418793	0.0710990993430677	0.117401487498229	0	0	0	0	0	0	0	0	0	0	0	0	0	0	0	0.0001	0.0001	0.0003	0.0012	0.0046	0.0123	0.0284	0.0672	0.1173	0.1603	0.1731	0.1329	0.091	0.0702	0.062	0.0405	0.0175	0.0064	0.0051	0.0033	0.003	0.0022
YBR172C	SMY2	6	G	11	0.177142844412213	0.182569402019735	0.17475254247515	0.180224240145287	0.0576831207904857	0.0657792145592426	0.0506795636974869	0.0605666146055881	0	0	0	0	0	0	0	0	0	0	0	0	0	0	0	0	0	0	0.0003	0.0005	0.0015	0.005	0.0097	0.0221	0.0311	0.0479	0.0955	0.2012	0.3009	0.2046	0.0598	0.0129	0.0036	0.0021	0.0003	0.0002	0.0003
YDR239C	YDR239C	6	G	12	0.186630714778985	0.103182086490944	0.097120463969514	0.136270313707635	0.150973198036554	0.0506026118240993	0.0489714376381572	0.0857875070541355	0	0	0	0	0	0	0	0	0	0	0	0	0	0	0	0	0.000206590228282202	0.000826360913128809	0.00092965602726991	0.00413180456564404	0.0118789381262266	0.0301621733292015	0.0554694762937713	0.0821196157421754	0.108976345418862	0.110938952587543	0.113624625555211	0.0981303584340461	0.083772337568433	0.0698274971593844	0.0601177564301209	0.0502014254725751	0.0432806528251214	0.0291292221877905	0.0213820886272079	0.0124987088110732	0.00826360913128809
YHR131C	YHR131C	6	H	1	0.244913041880157	0.113939943423779	0.102664686909883	0.141049498973429	0.19671931689638	0.0673943937183294	0.0536663387091998	0.0830723632973454	0	0	0	0	0	0	0	0	0	0	0	0	0	0	0	0	0.0002	0.0002	0.0007	0.0022	0.006	0.013	0.0293	0.0523	0.0729	0.0924	0.1034	0.0997	0.0985	0.0843	0.0715	0.0637	0.0571	0.0509	0.04	0.029	0.021
YOR018W	ROD1	6	H	2	0.249443942576465	0.108093725030042	0.0983639413864474	0.145282885600819	0.206736166935153	0.0568156983009152	0.0525868169139549	0.0810545304224333	0	0	0	0	0	0	0	0	0	0	0.0001	0	0	0	0.0001	0	0.0001	0.0001	0.0003	0.0008	0.0036	0.0119	0.0277	0.0519	0.0819	0.0935	0.1003	0.1028	0.0948	0.0793	0.0764	0.0636	0.0558	0.0477	0.0373	0.0303	0.022
YPR029C	APL4	6	H	3	0.127429275379833	0.133975258929381	0.130655224196809	0.11704483417791	0.0877692469818623	0.0820335092293619	0.0713814831693311	0.0728354435174401	0	0	0	0	0	0	0	0	0	0	0	0	0	0	0	0	0	0.0001	0.0003	0.0024	0.0075	0.0167	0.0485	0.1097	0.1808	0.2083	0.1774	0.1089	0.05	0.03	0.0253	0.0148	0.0065	0.0033	0.0018	0.0025	0.0031
YLR263W	RED1	6	H	4	0.191418758666067	0.106641249755525	0.0993808734505264	0.17283530001239	0.157624795384403	0.0744938551687649	0.0490983175923482	0.125457220295447	0	0	0	0	0	0	0	0	0	0	0	0	0	0	0.0001	0.0001	0.0002	0.0012	0.0028	0.0061	0.0157	0.0315	0.0549	0.0817	0.0972	0.1164	0.1036	0.0952	0.0827	0.0718	0.0572	0.0517	0.0437	0.0323	0.0243	0.0167	0.0085
YPL153C	RAD53; MEC2; SAD1; SPK1	6	H	5	0.210153250211155	0.140165899485474	0.143085724317821	0.12203365239506	0.168709755349002	0.117327396193472	0.11420151771466	0.0674860759565186	0	0	0	0	0	0	0	0	0	0	0	0	0	0	0	0	0.0003	0.0002	0.0011	0.0032	0.0114	0.0244	0.0429	0.0678	0.09	0.1028	0.111	0.0948	0.0938	0.0758	0.0674	0.0573	0.0477	0.0421	0.0282	0.0199	0.0115
YLR176C	RFX1; CRT1	6	H	7	0.203764849298979	0.133506799005436	0.131196150347733	0.125684278443626	0.167847577413905	0.143029973486048	0.118597488410943	0.0715439569429391	0	0	0	0	0	0	0	0	0	0	0	0	0	0	0.0001	0.0001	0.0001	0.0004	0.0016	0.0038	0.0126	0.0275	0.0477	0.074	0.0964	0.1021	0.1062	0.1005	0.0913	0.0766	0.0601	0.0534	0.0443	0.0358	0.0277	0.0194	0.0117
YOR168W	GLN4	6	H	8	0.208235809912829	0.105726138737032	0.100758433924404	0.136004433952434	0.172171695919341	0.0503279050261648	0.0515040229328745	0.0773723464475029	0	0	0	0	0	0	0	0	0	0	0	0	0	0	0	0	0	0.0004	0.0013	0.0032	0.0103	0.0233	0.0487	0.0695	0.0966	0.1042	0.1065	0.0989	0.0898	0.0773	0.0657	0.052	0.0486	0.0342	0.0283	0.0217	0.012
YPL190C	NAB3; HMD1	6	H	9	0.19822381311905	0.106184856358403	0.105386083668939	0.202647744335466	0.156737995773676	0.0561413825276932	0.0597700324408964	0.158655205335414	0	0	0	0	0	0	0	0	0	0	0	0	0	0	0.0001	0.0001	0.0001	0.0003	0.0013	0.0028	0.0117	0.0262	0.0466	0.0758	0.0948	0.1085	0.1095	0.1025	0.0872	0.0797	0.0643	0.0512	0.0457	0.037	0.0245	0.0167	0.0092
YFL023W	BUD27; URI	6	H	10	0.198363093208375	0.107836179041917	0.100539149220633	0.163347814768904	0.158634537467015	0.0591726611026418	0.0507329572063748	0.118221288641173	0	0	0	0	0	0	0	0	0	0	0	0	0	0	0	0	0.0003	0.0001	0.0009	0.0039	0.0108	0.026	0.0524	0.08	0.0983	0.1006	0.1061	0.1006	0.0869	0.0755	0.0663	0.0532	0.0439	0.0389	0.0261	0.0178	0.007
YDR034C	LYS14	6	H	11	0.189127514971796	0.105871549339605	0.0988117408986644	0.164885178469079	0.149333823996373	0.0599880889111869	0.0462933778409828	0.119750676299466	0	0	0	0	0	0	0	0	0	0	0	0	0	0	0	0	0.0003	0.0002	0.0017	0.0063	0.0131	0.0326	0.0579	0.0811	0.097	0.1062	0.1066	0.0997	0.0861	0.0728	0.0606	0.0514	0.0437	0.034	0.0248	0.0152	0.006
YFR013W	IOC3	6	H	12	0.205160278564774	0.106833523787382	0.0989316036280508	0.137678292532678	0.163523881940865	0.0540230284312251	0.0511513649236518	0.0787126792051657	0	0	0	0	0	0	0	0	0	0	0	0	0	0	0	0	0.0002	0.0002	0.0011	0.0041	0.0101	0.0219	0.0478	0.0711	0.0895	0.1081	0.1073	0.0988	0.0887	0.0819	0.0699	0.0544	0.0451	0.0392	0.0271	0.0181	0.0095
YNR033W	ABZ1	7	A	1	0.133447882857246	0.12887241566668	0.167121780202502	0.0950396341128443	0.11660337041736	0.0682730352263367	0.0922486813643194	0.0479084102176758	0	0	0	0	0	0	0	0	0	0	0	0	0.0001	0.0002	0.0001	0.0008	0.0017	0.0039	0.0101	0.021	0.0427	0.0714	0.0951	0.1248	0.1156	0.1106	0.0998	0.0847	0.062	0.0458	0.0366	0.0229	0.0165	0.0146	0.0075	0.0066	0.003
YLR397C	AFG2	7	A	2	0.152383097514343	0.14708519171201	0.138153260164259	0.150364536068211	0.0387265215045108	0.0426721905124119	0.042262549439031	0.0509814347720052	0	0	0	0	0	0	0	0	0	0	0	0	0	0	0	0	0	0.000145180023228804	0	0.000145180023228804	0.000290360046457607	0.000725900116144019	0.00159698025551684	0.0103077816492451	0.0344076655052265	0.109320557491289	0.22938443670151	0.305313588850174	0.212979094076655	0.0754936120789779	0.0171312427409988	0.00159698025551684	0.000725900116144019	0	0.000435540069686411	0	0
YML006C	GIS4	7	A	3	0.103713451100933	0.111000905258178	0.126187517239284	0.105613614352636	0.0316072162245605	0.0350255988529203	0.046414787565526	0.0339418471944161	0	0	0	0	0	0	0	0	0	0	0	0	0	0	0	0	0	0.00014046916701784	0.000561876668071358	0.00154516083719624	0.00589970501474926	0.0189633375474083	0.0536592218008147	0.132743362831858	0.217867678044669	0.262396403989324	0.194690265486726	0.0824554010394718	0.0217727208877651	0.0053378283466779	0.000842815002107038	0.000421407501053519	0.000421407501053519	0.00014046916701784	0.00014046916701784	0	0
YLL054C	YLL054C; L0584	7	A	4	0.0829859470165169	0.0917137560698063	0.0938247812100353	0.0844273311724247	0.0265336025953682	0.030552925753293	0.0298785594908228	0.0243922183868606	0	0	0	0	0	0	0	0	0	0	0	0	0	0	0	0	0.000160875160875161	0.000482625482625483	0.00273487773487773	0.0106177606177606	0.0265444015444015	0.0738416988416988	0.147361647361647	0.23970398970399	0.239382239382239	0.157335907335907	0.0715894465894466	0.0213963963963964	0.00530888030888031	0.00273487773487773	0.000482625482625483	0.000321750321750322	0	0	0	0	0
YOR140W	SFL1	7	A	5	0.127911905272178	0.140535784878864	0.146748858339938	0.128087480272281	0.0360502999206437	0.0393747409763102	0.0444939761799923	0.0332091007373878	0	0	0	0	0	0	0	0	0	0	0	0	0	0	0	0	0	0	0	0.000205254515599343	0.000410509031198686	0.00328407224958949	0.0090311986863711	0.0422824302134647	0.119663382594417	0.22188013136289	0.275656814449918	0.206486042692939	0.0882594417077176	0.0238095238095238	0.00677339901477833	0.00184729064039409	0.000205254515599343	0.000205254515599343	0	0	0
YOR361C	PRT1; CDC63	7	A	6	1.00853943665998	0.883112869128041	0.802662364009959	0.993859609724718	0.220394097818804	0.220272049199928	0.203769702087829	0.146864293314242	0	0	0	0	0	0	0	0	0	0	0	0	0	0	0	0	0	0	0	0	0	0	0	0	0.000419551080344032	0.000419551080344032	0.000209775540172016	0.0012586532410321	0.0012586532410321	0.000209775540172016	0	0.000629326620516048	0.0012586532410321	0.00419551080344032	0.0151038388923851	0.0578980490874764	0.199916089783931
YMR179W	SPT21	7	A	7	0.0814671633109263	0.0970285483373815	0.0978756443614744	0.0897384338156708	0.0401210278983831	0.0529141364353619	0.039370837004613	0.0415167213432809	0	0	0	0	0	0	0	0	0	0	0	0	0	0	0	0.000305250305250305	0.000508750508750509	0.00223850223850224	0.00488400488400488	0.0191290191290191	0.0438542938542939	0.091982091982092	0.154660154660155	0.221815221815222	0.213369963369963	0.146011396011396	0.0684778184778185	0.0221815221815222	0.00661375661375661	0.00213675213675214	0.000712250712250712	0.000203500203500203	0.000203500203500203	0	0.000101750101750102	0	0
YNL258C	DSL1	7	A	8	0.139740798445743	0.154558981986116	0.145769297225164	0.139222465369733	0.0356290379270588	0.0433715786449243	0.0396499987838087	0.0339993982452993	0	0	0	0	0	0	0	0	0	0	0	0	0	0	0	0	0	0	0.000175070028011204	0	0.000350140056022409	0.000875350140056022	0.00175070028011204	0.0185574229691877	0.0598739495798319	0.165791316526611	0.293942577030812	0.266631652661064	0.143382352941176	0.0372899159663866	0.00875350140056022	0.00210084033613445	0.000525210084033613	0	0	0	0
YGR264C	MES1	7	A	9	0.10063365058767	0.118952977565971	0.136382819237403	0.135523531542899	0.0791580591020154	0.0878787788071946	0.109354493151391	0.106467383213228	0	0	0	0	0	0	0	0	0	0	0	0	0	0	0.000680272108843537	0	0.000680272108843537	0.00136054421768707	0.0115646258503401	0.0156462585034014	0.0476190476190476	0.0727891156462585	0.131292517006803	0.156462585034014	0.145578231292517	0.131972789115646	0.126530612244898	0.0829931972789116	0.0442176870748299	0.0122448979591837	0.00680272108843537	0.00476190476190476	0.00204081632653061	0	0.000680272108843537	0	0.00136054421768707
YLR135W	SLX4	7	A	10	0.0797332472403736	0.0924316484122868	0.0970779543074819	0.0846222882176602	0.0290392383716124	0.030627946373521	0.0322168540204526	0.0288891292220963	0	0	0	0	0	0	0	0	0	0	0	0	0	0	0.000140056022408964	0.000140056022408964	0.000560224089635854	0.00196078431372549	0.00798319327731092	0.0208683473389356	0.0523809523809524	0.0866946778711485	0.16890756302521	0.216666666666667	0.208963585434174	0.137535014005602	0.0645658263305322	0.0233893557422969	0.00546218487394958	0.00224089635854342	0.000560224089635854	0.000700280112044818	0.000140056022408964	0.000140056022408964	0	0	0
YGR003W	CUL3	7	A	11	0.0948551762613565	0.109883868523208	0.113844499035792	0.101217602644073	0.0306205092919552	0.0324372853606281	0.0372526046787503	0.0278708991221101	0	0	0	0	0	0	0	0	0	0	0	0	0	0	0	0	0	0.0005	0.001	0.0039	0.0132	0.0368	0.0973	0.1745	0.2376	0.225	0.1351	0.0545	0.016	0.0034	0.0005	0.0002	0.0004	0	0	0	0.0001
YBR007C	DSF2	7	A	12	0.0939016638502666	0.112177297758439	0.112711134626986	0.0966080519260484	0.0309948022037214	0.0325289255597633	0.0316551342383855	0.0286980131910026	0	0	0	0	0	0	0	0	0	0	0	0	0	0	0	0	0.0001	0.0005	0.0015	0.0055	0.0157	0.0395	0.0942	0.1807	0.2425	0.2197	0.1316	0.0491	0.0142	0.0032	0.0008	0.0005	0.0003	0.0003	0.0001	0	0
YOR172W	YRM1	7	B	1	0.0985163832969727	0.111566532459086	0.114212238602925	0.101384255600491	0.030757940736559	0.0362892505378297	0.0350339305177986	0.0281780492396846	0	0	0	0	0	0	0	0	0	0	0	0	0	0	0	0	0	0.0001	0.0003	0.0023	0.0097	0.0301	0.0722	0.1589	0.2421	0.2405	0.1553	0.0638	0.018	0.0046	0.0014	0.0005	0.0001	0.0001	0	0	0
YDR208W	MSS4	7	B	2	0.102204740898346	0.11372140696171	0.115846151352204	0.107463224636727	0.0420617423574775	0.0364959758849692	0.0401407681242061	0.0360337450266982	0	0	0	0	0	0	0	0	0	0	0	0	0	0	0	0	0.0001	0.0001	0.0007	0.0014	0.0075	0.0242	0.0638	0.1342	0.2298	0.2562	0.177	0.0757	0.0214	0.005	0.0021	0.0004	0.0001	0.0001	0.0001	0	0
YBR142W	MAK5	7	B	3	0.158271193148546	0.16333897492336	0.165371890260787	0.186274934463097	0.0406156123801763	0.0462784061286022	0.0443361298197579	0.0416867951481835	0	0	0	0	0	0	0	0	0	0	0	0	0	0	0	0	0	0	0.0001	0	0.0002	0.0003	0.0014	0.0071	0.0273	0.0873	0.2104	0.3013	0.2346	0.0997	0.0253	0.0036	0.0009	0.0004	0	0.0001	0
YMR167W	MLH1; PMS2	7	B	4	0.0796808474246935	0.0933980589911923	0.0957299694329413	0.0843671632116236	0.0345792325509913	0.037920501219897	0.0475760428267788	0.0361339956856639	0	0	0	0	0	0	0	0	0	0	0	0	0	0	0	0	0.0003	0.0007	0.0032	0.0119	0.0376	0.0947	0.1815	0.2416	0.2199	0.1306	0.0532	0.0129	0.0069	0.0031	0.001	0.0003	0.0002	0.0001	0	0	0.0001
YKR027W	BCH2; FMP50	7	B	5	0.101748661709808	0.112733754262122	0.11239636443043	0.0992157029973149	0.0311436506449988	0.0325772545684421	0.0333265974046612	0.0268726329499558	0	0	0	0	0	0	0	0	0	0	0	0	0	0	0	0	0	0	0.001	0.0013	0.0054	0.0191	0.0593	0.1326	0.2351	0.2659	0.1839	0.0745	0.0174	0.0037	0.0005	0.0001	0	0.0001	0	0	0
YLR069C	MEF1	7	B	6	0.37002396385063	0.197092108519803	0.158936454556384	0.192933583200903	0.452772832830812	0.393458191408723	0.366675198085864	0.26787161559891	0	0	0	0	0	0	0	0	0	0	0	0	0	0	0	0	0	0	0	0.00280112044817927	0.00560224089635854	0.0196078431372549	0.0812324929971989	0.100840336134454	0.19047619047619	0.162464985994398	0.0868347338935574	0.030812324929972	0.0224089635854342	0.00840336134453781	0.0112044817927171	0.00280112044817927	0	0	0	0.00560224089635854	0.0392156862745098
YPL158C	AIM44	7	B	7	0.0943996900949279	0.128899289531293	0.126865204441769	0.111963869620963	0.0325565821122627	0.0432977380623981	0.0383971220976381	0.0313345799746934	0	0	0	0	0	0	0	0	0	0	0	0	0	0	0	0	0.0001	0.0011	0.0022	0.008	0.0196	0.0466	0.1004	0.1754	0.2279	0.1994	0.132	0.0589	0.0202	0.0063	0.0016	0.0003	0	0	0	0	0
YPL074W	YTA6	7	B	8	0.0955703137499406	0.11372144521927	0.114653994021444	0.106312045693585	0.0305781728669004	0.0333628678908415	0.0321925120916176	0.0303416742120121	0	0	0	0	0	0	0	0	0	0	0	0	0	0	0	0	0	0	0.0010653030787259	0.00298284862043251	0.0104399701715138	0.0351550015979546	0.0869287312240332	0.178651326302333	0.252902950889528	0.221689570682859	0.132843293917119	0.0537978054756578	0.0168317886438692	0.00468733354639395	0.00117183338659849	0.000532651539362949	0.00021306061574518	0	0.00010653030787259	0	0
YKR029C	SET3	7	B	9	0.0971844091412374	0.117345102761506	0.119902565423281	0.103071507930796	0.0325009787211934	0.0349061859407397	0.0335437238777304	0.0281589699686308	0	0	0	0	0	0	0	0	0	0	0	0	0	0	0	0	0	0	0.001	0.004	0.0107	0.0356	0.0915	0.1635	0.2358	0.2216	0.1463	0.0611	0.0222	0.0049	0.0006	0.0005	0.0002	0.0004	0.0001	0	0
YPR031W	NTO1	7	B	10	0.0745966217109622	0.0960631284707593	0.103062777045431	0.0875727146704511	0.0273515621383826	0.0307431894369872	0.0327707767285038	0.0271495410609562	0	0	0	0	0	0	0	0	0	0	0	0	0	0	0	0.0002	0.0007	0.0036	0.011	0.0279	0.0691	0.1266	0.1858	0.2122	0.1812	0.1073	0.0501	0.0176	0.004	0.002	0.0006	0	0.0001	0	0	0	0
YHR178W	STB5	7	B	11	0.0771711028577496	0.0934808551692504	0.0964425987680363	0.0845469970092527	0.027863322524696	0.0299827745600643	0.0298736603374978	0.0267267471189597	0	0	0	0	0	0	0	0	0	0	0	0	0	0	0	0.0001	0.0011	0.0024	0.0072	0.0268	0.0559	0.1074	0.1817	0.2171	0.1897	0.126	0.0571	0.0197	0.005	0.0017	0.0009	0.0001	0.0001	0	0	0	0
YPR090W		7	B	12	0.142399582953473	0.146258171870658	0.140722529769153	0.136356903457934	0.0354563681810923	0.0359511211752606	0.0372176494140552	0.0529769205725116	0	0	0	0	0	0	0	0	0	0	0	0	0	0	0	0	0	0	0	0.0001	0.0003	0.0008	0.0037	0.0137	0.0466	0.1491	0.2855	0.2926	0.1565	0.0417	0.0078	0.001	0.0004	0.0001	0	0	0.0001
YAL043C	PTA1	7	C	1	0.147567559669139	0.147419131892832	0.142352884921354	0.144977636889362	0.0412778264215987	0.0470797773667642	0.0431004713494455	0.0358517605241079	0	0	0	0	0	0	0	0	0	0	0	0	0	0	0	0	0	0	0	0.0001	0.0005	0.001	0.0037	0.0135	0.051	0.1346	0.2528	0.2805	0.1746	0.0658	0.0173	0.0033	0.001	0.0002	0	0	0
YGL009C	LEU1	7	C	2	2.99116400341617	2.93978053904909	0.936372450684575	1.3915474054146	0.921225158785226	0.9202558631819	0.352783984254552	0.337658843496671	0	0	0	0	0	0	0	0	0	0	0	0	0	0	0	0	0	0	0	0	0	0	0	0.000129366106080207	0.000258732212160414	0.000129366106080207	0.000388098318240621	0.000646830530401035	0.000388098318240621	0.000388098318240621	0.000776196636481242	0.000258732212160414	0.000646830530401035	0.000517464424320828	0.00116429495472186	0.000646830530401035	0.0019404915912031
YDR520C	URC2	7	C	3	0.0937944487125378	0.0988572361061674	0.0976474582424579	0.105565892772019	0.138043763993432	0.108601243417399	0.0350476896195821	0.0640953222300224	0	0	0	0	0	0	0	0	0	0	0	0	0	0	0	0	0.0001	0.0005	0.002	0.0072	0.0209	0.0546	0.1213	0.2046	0.2547	0.1922	0.0953	0.0317	0.0098	0.0022	0.0005	0.0002	0.0002	0	0	0	0.0001
YOL006C	TOP1; MAK1	7	C	4	0.131313407849234	0.138321770378105	0.151942848390171	0.136866153007444	0.0458302504918539	0.0407402193663375	0.0484837514209811	0.0485381324023261	0	0	0	0	0	0	0	0	0	0	0	0	0	0	0	0	0	0	0	0.0002	0.0005	0.0027	0.0105	0.0346	0.0989	0.2027	0.2845	0.2217	0.1093	0.0278	0.0049	0.0007	0.0004	0.0004	0.0001	0	0
YDL028C	MPS1; RPK1	7	C	5	0.0971667386222752	0.124830774062225	0.122848124450101	0.119033110644361	0.0327891575502714	0.0482317884283963	0.0382400119008541	0.0327378978250839	0	0	0	0	0	0	0	0	0	0	0	0	0	0	0	0	0	0.0003	0.0012	0.0055	0.0143	0.0369	0.0887	0.1672	0.2296	0.2168	0.1438	0.0645	0.0217	0.0071	0.0019	0.0003	0.0001	0.0001	0	0	0
YOR112W	CEX1	7	C	6	0.170602881971429	0.168585442242783	0.150434091707725	0.167821299772769	0.0435703323165764	0.0444704283003944	0.0639616634617641	0.0480810092922875	0	0	0	0	0	0	0	0	0	0	0	0	0	0	0	0	0	0	0	0	0	0.0002	0.0006	0.0039	0.0132	0.0468	0.1466	0.2895	0.3039	0.1532	0.0371	0.0041	0.0004	0.0002	0.0001	0.0001	0
YOR014W	RTS1; SCS1	7	C	7	0.194980117766703	0.20982989094401	0.193088551960211	0.21273263464684	0.0504428989414647	0.0719477245375076	0.0687426441444784	0.0551945395453793	0	0	0	0	0	0	0	0	0	0	0	0	0	0	0	0	0	0	0	0	0	0.0003	0.0005	0.0012	0.0038	0.014	0.0605	0.1889	0.3406	0.2663	0.0973	0.0211	0.0037	0.0009	0.0005	0.0002	0.0001
YBR094W	PBY1	7	C	8	0.137098864551099	0.151548413120684	0.147047776253752	0.156296463739396	0.038851563285135	0.0730242461089541	0.0483079468167142	0.0470123757094197	0	0	0	0	0	0	0	0	0	0	0	0	0	0	0	0	0	0	0.0001	0	0.0001	0.0023	0.0083	0.0242	0.0762	0.1694	0.2874	0.2581	0.128	0.0359	0.0074	0.0018	0.0003	0.0002	0	0	0.0002
YKL187C	YKL187C	7	C	9	0.0803056197442357	0.0954908124495155	0.100727503340929	0.0890808628355021	0.0301963585109375	0.0503563058363599	0.0475251440735837	0.0265731855962024	0	0	0	0	0	0	0	0	0	0	0	0	0	0	0	0	0.0007	0.002	0.0053	0.0211	0.0454	0.0981	0.1637	0.2079	0.2114	0.149	0.0631	0.0218	0.0062	0.0024	0.0012	0.0001	0.0003	0	0.0002	0	0.0001
YDR499W	LCD1; DDC2; PIE1	7	C	10	0.0871752802823116	0.0986125534604631	0.0984404230007765	0.0961446726974023	0.0551935857586842	0.0575453760291806	0.0364612022910028	0.0326813307901267	0	0	0	0	0	0	0	0	0	0	0	0	0	0	0	0	0.0001	0.0008	0.0024	0.009	0.0277	0.0656	0.129	0.2118	0.235	0.1793	0.0947	0.032	0.0089	0.0025	0.0005	0.0002	0.0001	0.0002	0	0.0001	0
YKR024C	DBP7	7	C	11	0.160398579888451	0.156909303815559	0.162331799213956	0.185947258771264	0.0495898427558827	0.0504957866165987	0.072759103150675	0.0787228191437501	0	0	0	0	0	0	0	0	0	0	0	0	0	0	0	0	0	0	0.0002	0.0002	0.0004	0.0022	0.0042	0.0084	0.0291	0.084	0.1924	0.2883	0.2387	0.1144	0.0323	0.0042	0.0006	0.0003	0	0	0
YGR186W	TFG1; SSU71	7	C	12	0.150345087445369	0.157090835770534	0.150367013356133	0.13682197323818	0.0465703874620986	0.0644526110543081	0.0526085223449409	0.0429107050824701	0	0	0	0	0	0	0	0	0	0	0	0	0	0	0	0	0	0	0	0	0.0002	0.0008	0.0023	0.0085	0.0393	0.1196	0.2489	0.3019	0.1929	0.0652	0.0156	0.0032	0.0013	0	0.0001	0	0
YGR237C	YGR237C; G8581	7	D	1	0.0919940874420558	0.0977411542311846	0.109968217455545	0.0841437425812974	0.0267882318958812	0.0356329792247532	0.0439059874995865	0.0258839123937895	0	0	0	0	0	0	0	0	0	0	0	0	0	0	0	0	0.0001	0	0.0009	0.0023	0.012	0.033	0.0932	0.1982	0.2726	0.228	0.113	0.0359	0.0074	0.0022	0.0008	0.0001	0.0002	0.0001	0	0	0
YLR144C	ACF2; ENG2; PCA1	7	D	2	0.123455952649632	0.131271254459256	0.133515475958565	0.127351331960656	0.0672060271800371	0.038230575084664	0.0376032695727214	0.0321976941284694	0	0	0	0	0	0	0	0	0	0	0	0	0	0	0	0	0	0	0.0001	0.0004	0.0006	0.0039	0.0138	0.0502	0.1353	0.2457	0.287	0.178	0.0665	0.0139	0.0029	0.0006	0.0003	0.0001	0	0	0.0001
YKR010C	TOF2	7	D	3	0.10326135508782	0.113591292431845	0.117722273595307	0.115632207677279	0.0300715510030085	0.0355523515133093	0.0334249605529564	0.0304682938717536	0	0	0	0	0	0	0	0	0	0	0	0	0	0	0	0	0	0	0.0001	0.0009	0.0046	0.0174	0.0545	0.1366	0.2284	0.2595	0.1841	0.0857	0.0229	0.004	0.0008	0.0002	0.0002	0.0001	0	0	0
YER091C	MET6	7	D	4	1.8422191763179	1.58889049742407	0.711921926342306	2.64761911401912	0.634226806456778	0.733791920993986	0.548117387159831	0.865203941467649	0	0	0	0	0	0	0	0	0	0	0	0	0	0	0	0	0	0	0.0001	0.0001	0	0.0002	0.0005	0.0007	0.0005	0.0014	0.0013	0.0009	0.0007	0.0011	0.001	0.0009	0.0003	0.0004	0.0005	0.003	0.0087
YIR007W	YIR007W; YIB7W	7	D	5	0.096189069379229	0.103771186219789	0.104789905500803	0.100949783142055	0.0705213053866277	0.0522511326182033	0.070886867059561	0.064145771921881	0	0	0	0	0	0	0	0	0	0	0	0	0	0	0	0	0	0.0004	0.0011	0.0032	0.013	0.0405	0.0919	0.1795	0.2486	0.2211	0.1293	0.0497	0.016	0.0038	0.0006	0.0001	0.0001	0	0	0	0.0001
YAL031C	GIP4; FUN21	7	D	6	0.10866459441804	0.120682473675677	0.123127530478859	0.114155681061815	0.0316830267532679	0.041266292519002	0.0350612127504071	0.0612461369601736	0	0	0	0	0	0	0	0	0	0	0	0	0	0	0	0	0	0	0.0001	0.0008	0.003	0.0117	0.0345	0.1043	0.2112	0.2756	0.2152	0.1033	0.033	0.0058	0.0012	0.0002	0	0	0	0	0
YNL161W	CBK1	7	D	7	0.146997603718135	0.157402049749765	0.155354304741756	0.155730263273229	0.0525751436038416	0.0416058716387587	0.0401532767091853	0.0353454835026874	0	0	0	0	0	0	0	0	0	0	0	0	0	0	0	0	0	0	0	0.0001	0.0002	0.0005	0.0014	0.0104	0.043	0.1263	0.2715	0.3055	0.1753	0.0517	0.0115	0.0018	0.0002	0.0001	0.0002	0.0001	0
YBR102C	EXO84; USA3	7	D	8	0.120302767447459	0.13428417949247	0.132492313351499	0.124126191142613	0.0327773693686923	0.0356373553704535	0.0372572306867356	0.0308214804914863	0	0	0	0	0	0	0	0	0	0	0	0	0	0	0	0	0	0	0.0002	0.0002	0.0009	0.004	0.0144	0.0553	0.1501	0.2613	0.2684	0.1696	0.0591	0.0126	0.0031	0.0002	0.0003	0.0003	0	0	0
YOR208W	PTP2	7	D	9	0.0814781320564901	0.100558233043242	0.101005189602181	0.0864811776581205	0.0271208323774632	0.0427427059053429	0.0486701089730785	0.0361051441254824	0	0	0	0	0	0	0	0	0	0	0	0	0	0	0	0.0001	0	0.0005	0.0045	0.0127	0.0388	0.0844	0.158	0.2271	0.2264	0.1483	0.0676	0.0224	0.0066	0.0018	0.0006	0.0001	0.0001	0	0	0	0
YOR076C	SKI7	7	D	10	0.0883898661078955	0.109417683839765	0.109241692614487	0.0892013217114482	0.0288922837780315	0.0372328667052305	0.0378908158443523	0.0274366429183749	0	0	0	0	0	0	0	0	0	0	0	0	0	0	0	0.0002	0.0001	0.0004	0.0013	0.0088	0.022	0.0596	0.1239	0.1996	0.2388	0.1947	0.1029	0.0354	0.008	0.0028	0.0009	0.0004	0.0002	0	0	0	0
YMR216C	SKY1	7	D	11	0.151229108572704	0.163079514308848	0.159800280540482	0.16370868309935	0.0417768886690317	0.0420075304021305	0.0421268409431969	0.0369985733128297	0	0	0	0	0	0	0	0	0	0	0	0	0	0	0	0	0	0	0	0.0001	0.0001	0.0008	0.0019	0.0059	0.028	0.1125	0.2572	0.313	0.1978	0.0636	0.0142	0.0041	0.0004	0.0003	0	0	0
YKL078W	DHR2	7	D	12	0.0953457285508885	0.107064857084726	0.115995720746546	0.106509092977449	0.0289805223670625	0.0363518940817241	0.0409249249259045	0.0373470564813632	0	0	0	0	0	0	0	0	0	0	0	0	0	0	0	0	0.0002	0.0002	0.0003	0.0029	0.0114	0.0288	0.0721	0.1803	0.2573	0.2507	0.1325	0.0479	0.0117	0.003	0.0004	0.0001	0.0001	0	0	0	0
YHR182W	YHR182W	7	E	1	0.110609712088053	0.113945123953272	0.113619351200263	0.116502549812535	0.0363278215822391	0.049765548209571	0.0352960088104739	0.0326772411158704	0	0	0	0	0	0	0	0	0	0	0	0	0	0	0	0	0	0	0.0003	0.0011	0.0045	0.0129	0.0397	0.1042	0.192	0.2542	0.2217	0.1163	0.04	0.0091	0.0028	0.001	0	0	0	0	0.0001
YLR277C	YSH1; BRR5	7	E	2	0.149774242976413	0.144180167755745	0.141275785623112	0.142093949866454	0.0406321696564202	0.0445517112545561	0.0444127336441041	0.0351777287223728	0	0	0	0	0	0	0	0	0	0	0	0	0	0	0	0	0	0	0	0	0	0.0007	0.0042	0.0132	0.0471	0.121	0.2424	0.2829	0.1923	0.0762	0.0161	0.0027	0.0007	0.0004	0	0	0.0001
YJL033W	HCA4; DBP4; ECM24	7	E	3	0.195868865704157	0.182261572645039	0.198984631091363	0.227321713593458	0.0489487041565386	0.0513133545416401	0.0535433577908332	0.0490595476740706	0	0	0	0	0	0	0	0	0	0	0	0	0	0	0	0	0	0	0	0	0.0004	0.0007	0.0017	0.0018	0.0076	0.0237	0.0699	0.1829	0.2897	0.2655	0.123	0.0292	0.0036	0.0003	0	0	0
YGL120C	PRP43	7	E	4	0.336846953060881	0.328291572297749	0.279223511380367	0.378281478256213	0.0772915448534095	0.0907920061991407	0.0745834556249761	0.0786526337065178	0	0	0	0	0	0	0	0	0	0	0	0	0	0	0	0	0	0	0	0	0	0	0.0001	0.0002	0.0006	0.001	0.0018	0.0044	0.015	0.0671	0.1958	0.3241	0.2738	0.0966	0.0167	0.0019	0.0005
YJL090C	DPB11	7	E	5	0.101299586123735	0.103901671389159	0.0991881665644225	0.0978475273243602	0.0488304131061237	0.05694197267585	0.0338851656106739	0.0294562301317965	0	0	0	0	0	0	0	0	0	0	0	0	0	0	0	0	0	0.0001	0.0006	0.0024	0.0068	0.0256	0.0691	0.1421	0.2417	0.2424	0.166	0.0712	0.0238	0.0054	0.0012	0.0009	0.0005	0	0	0.0001	0
YOR267C	HRK1	7	E	6	0.199134259107173	0.196333531659221	0.182055984647259	0.200844160832085	0.0464698359798528	0.0589681761309606	0.0528557856906935	0.0456605479403163	0	0	0	0	0	0	0	0	0	0	0	0	0	0	0	0	0	0	0	0	0	0	0.0004	0.0013	0.0039	0.0147	0.0541	0.1617	0.3277	0.2902	0.1135	0.027	0.0045	0.0007	0.0001	0.0001	0
YDL164C	CDC9	7	E	7	0.17137066277824	0.172773264758488	0.156836913530923	0.164745133366847	0.0440238191194251	0.0466471855763385	0.0467881854807631	0.0380416835587815	0	0	0	0	0	0	0	0	0	0	0	0	0	0	0	0	0	0	0	0	0	0.0003	0.0011	0.0054	0.0184	0.0549	0.1522	0.2638	0.2884	0.1564	0.0479	0.0091	0.0017	0.0003	0	0.0001	0
YDR138W	HPR1	7	E	8	0.141105447105567	0.146864402559001	0.157256088319261	0.122319374192836	0.0376980684525254	0.0422169232491695	0.0423187555948385	0.0317516208230668	0	0	0	0	0	0	0	0	0	0	0	0	0	0	0	0	0	0.0001	0	0.0001	0.0004	0.0016	0.0052	0.0169	0.065	0.1604	0.2636	0.2792	0.1532	0.0435	0.0087	0.0013	0.0002	0.0003	0.0002	0	0.0001
YGL086W	MAD1	7	E	9	0.116952680948325	0.120324466422688	0.1237098932382	0.111469634043558	0.0330262917402413	0.0381321377019906	0.0377409662397667	0.0340831631354279	0	0	0	0	0	0	0	0	0	0	0	0	0	0	0	0	0	0.0001	0.0001	0.0001	0.0021	0.0067	0.0229	0.0687	0.1713	0.2577	0.2502	0.152	0.0519	0.013	0.0023	0.0007	0.0001	0.0001	0	0	0
YDL234C	GYP7	7	E	10	0.136163630502492	0.147858275636737	0.143536826587857	0.114609304995189	0.0386249585315865	0.046033586709123	0.0449851128772256	0.0326518403316718	0	0	0	0	0	0	0	0	0	0	0	0	0	0	0	0	0	0	0	0.0001	0.0006	0.0016	0.0057	0.0224	0.0754	0.1888	0.2945	0.2448	0.1232	0.0325	0.0069	0.0017	0.0012	0.0002	0.0002	0	0.0001
YMR078C	CTF18; CHL12	7	E	11	0.104530883183607	0.107500407263175	0.102620622330836	0.0931312917581983	0.0306235837107808	0.032777099736281	0.0329950069493869	0.028694444547245	0	0	0	0	0	0	0	0	0	0	0	0	0	0	0	0	0	0	0.0005	0.0014	0.0055	0.0182	0.0509	0.1224	0.2119	0.2776	0.1992	0.0822	0.0221	0.0058	0.0015	0.0005	0.0001	0.0002	0	0	0
YHR149C	SKG6	7	E	12	0.136210413538249	0.137469696794435	0.130233225855694	0.142524779329266	0.0351060995903543	0.0409653955179652	0.0385374516634069	0.0348392329496708	0	0	0	0	0	0	0	0	0	0	0	0	0	0	0	0	0	0	0	0.0001	0.0001	0.0012	0.0055	0.0236	0.0727	0.1859	0.2901	0.2526	0.1264	0.0335	0.0067	0.0014	0.0002	0	0	0	0
YMR016C	SOK2	7	F	1	0.124316848928925	0.122371507343023	0.131682600912393	0.118186422328416	0.0325909789953203	0.0416305295572251	0.041695747259799	0.0408067413511149	0	0	0	0	0	0	0	0	0	0	0	0	0	0	0	0	0	0	0	0.0004	0.0006	0.0021	0.0103	0.0399	0.1161	0.245	0.3071	0.1943	0.0676	0.0132	0.0019	0.001	0.0001	0.0003	0	0	0.0001
YER171W	RAD3; REM1	7	F	2	0.120563358792593	0.134100962202224	0.122377346960268	0.121104359804529	0.0340082698488226	0.0373442855386014	0.0355506753036173	0.0356253549518192	0	0	0	0	0	0	0	0	0	0	0	0	0	0	0	0	0	0	0	0.0001	0.0018	0.0045	0.0171	0.0608	0.1495	0.2534	0.258	0.1695	0.065	0.0158	0.0034	0.0007	0.0002	0.0002	0	0	0
YKL134C	OCT1; MIP1	7	F	3	0.115361954105163	0.135480025466997	0.143696586335681	0.120573471174964	0.0338232379833087	0.0437215977009332	0.0390196581364575	0.0321432780053831	0	0	0	0	0	0	0	0	0	0	0	0	0	0	0	0	0	0	0	0.0009	0.0038	0.0096	0.0286	0.0783	0.1662	0.2526	0.2596	0.1362	0.0479	0.0123	0.0029	0.0007	0.0001	0.0001	0.0002	0	0
YNL224C	SQS1	7	F	4	0.130886530027034	0.138652256006539	0.126785121089777	0.142437934282006	0.0470967770617542	0.0409231707678289	0.0359201044431346	0.0369244809139714	0	0	0	0	0	0	0	0	0	0	0	0	0	0	0	0	0	0	0.0002	0.0004	0.0007	0.0038	0.0125	0.0381	0.1063	0.2039	0.2829	0.2145	0.0995	0.0272	0.0059	0.002	0.0008	0.0006	0.0001	0.0001	0.0001
YLR114C	AVL9	7	F	5	0.169463730929126	0.166676358402549	0.149406795376495	0.186039235615454	0.0397507646305364	0.0449725350759132	0.0416294414239844	0.106082087478977	0	0	0	0	0	0	0	0	0	0	0	0	0	0	0	0	0	0	0	0	0.000132643586682584	0.000132643586682584	0.000265287173365168	0.00238758456028651	0.0122032099747977	0.047486404032365	0.154662422071893	0.297652208515718	0.298050139275766	0.145377371004112	0.0346199761241544	0.00557103064066852	0.00119379228014326	0.000132643586682584	0.000132643586682584	0	0
YOR337W	TEA1	7	F	6	0.0914177784745282	0.100100436031851	0.0995909574181899	0.0990734911346926	0.0282138466659626	0.0311772726573585	0.0311348262929581	0.02703233279382	0	0	0	0	0	0	0	0	0	0	0	0	0	0	0	0	0.0001	0.0003	0.0006	0.005	0.0178	0.0426	0.1003	0.189	0.2585	0.2184	0.1179	0.0373	0.0081	0.0031	0.0008	0	0.0001	0	0	0.0001	0
YNL059C	ARP5	7	F	7	0.15404322458067	0.161419160527559	0.147611822593813	0.152576413856853	0.0402061743555457	0.0456882837050277	0.0519501072531855	0.0351889495290536	0	0	0	0	0	0	0	0	0	0	0	0	0	0	0	0	0	0	0.0001	0	0.0001	0.0002	0.0024	0.0093	0.0325	0.1043	0.2315	0.2937	0.2163	0.0874	0.0178	0.0029	0.0011	0	0.0003	0.0001	0
YFR009W	GCN20	7	F	8	0.490078896707164	0.459708475524872	0.428363603791103	0.561202753114914	0.0995306738448796	0.107702875422681	0.114340734211796	0.100531782064382	0	0	0	0	0	0	0	0	0	0	0	0	0	0	0	0	0	0	0	0	0	0	0.0001	0	0.0001	0.0004	0.0008	0.0011	0.0017	0.0029	0.0083	0.0484	0.1867	0.3637	0.2877	0.0873	0.0092
YLL029W	FRA1	7	F	9	0.243429576244365	0.236888289951767	0.215893778860073	0.215226635025777	0.0560702313447618	0.0654938614227331	0.0766634667571838	0.0458222675407597	0	0	0	0	0	0	0	0	0	0	0	0	0	0	0	0	0	0	0	0	0	0	0.0001	0.0001	0.0006	0.0013	0.0089	0.0394	0.17	0.3242	0.302	0.1191	0.0265	0.0054	0.0014	0.0009	0.0001
YJL099W	CHS6; CSD3	7	F	10	0.0985548002047756	0.118516690277744	0.122263315584944	0.108493695547913	0.0325230756526306	0.0352561265066466	0.0355188132983536	0.0335295083971678	0	0	0	0	0	0	0	0	0	0	0	0	0	0	0	0.0001	0	0.0001	0.0011	0.0026	0.0097	0.0317	0.076	0.1682	0.2332	0.232	0.1537	0.0632	0.0192	0.006	0.0021	0.0008	0.0001	0	0.0001	0.0001	0
YKL054C	DEF1; RIP1; VID31	7	F	11	0.99448181154325	0.962471854570861	1.19913653498955	1.27965845164737	0.309252552278705	0.406514629194055	0.475133403074937	0.226008622772091	0	0	0	0	0	0	0	0	0	0	0	0	0	0	0	0	0	0.0001	0.0001	0	0.0002	0.0001	0.0005	0.0008	0.0015	0.0027	0.0051	0.0049	0.0053	0.0036	0.0027	0.0031	0.0058	0.0092	0.0224	0.0639	0.1929
YIL078W	THS1	7	F	12	0.800043441618712	0.816857705708531	0.675494447209637	0.714095664694614	0.157867566837912	0.184366572010996	0.178577733728952	0.109755821642819	0	0	0	0	0	0	0	0	0	0	0	0	0	0	0	0	0	0	0	0	0.0001	0.0002	0.0002	0.0009	0.0009	0.0014	0.0013	0.0014	0.0003	0.0005	0.0003	0.0009	0.0015	0.0098	0.0619	0.2646	0.4205
YGR250C	YGR250C	7	G	1	0.18742801828659	0.101968584726641	0.100377556653659	0.110829914141187	0.152395517780167	0.0488735589201792	0.0506155465477863	0.0616745947581782	0	0	0	0	0	0	0	0	0	0	0	0	0	0	0	0	0.0003	0.0006	0.0027	0.005	0.0132	0.0298	0.0571	0.0848	0.1013	0.1078	0.1105	0.1057	0.0819	0.0684	0.0592	0.0509	0.0407	0.0328	0.0228	0.0131	0.0074
YLR131C	ACE2	7	G	3	0.205146073434602	0.101363414776503	0.155919840700672	0.117211202837875	0.168576774050943	0.0743173129164611	0.114888996549322	0.0788039455147504	0.000125643925116221	0	0	0	0	0	0	0	0	0	0	0	0	0	0	0.000125643925116221	0	0.000251287850232441	0.00113079532604599	0.0030154542027893	0.00816685513255434	0.0164593541902249	0.0340495037064958	0.0738786279683377	0.0997612765422792	0.110943585877623	0.114335971855761	0.110566654102274	0.0923482849604222	0.0787787410478703	0.0629476064832265	0.0510114335971856	0.0466138962181179	0.0340495037064958	0.0241236336223144	0.018218369141852	0.0116848850358085
YNL247W	YNL247W; N0885	7	G	4	0.286000992199907	0.306410893622114	0.254132849047675	0.294138205823126	0.0854149506760707	0.0686597257928104	0.0729559682037025	0.0838323806250249	0	0	0	0	0	0	0	0	0	0	0	0	0	0	0	0	0	0.0001	0.0004	0.0007	0.0015	0.0026	0.0064	0.0081	0.0124	0.0175	0.0217	0.0223	0.0365	0.1063	0.2728	0.3211	0.136	0.0248	0.0056	0.0024	0.0008
YHR197W	RIX1; IPI2	7	G	5	0.172274083995188	0.17357442364553	0.173830847964619	0.179792027016787	0.0432470559202043	0.0508319318996561	0.0443942663381961	0.0406726889719701	0	0	0	0	0	0	0	0	0	0	0	0	0	0	0	0	0	0.0001	0	0	0.0002	0.0006	0.0015	0.005	0.013	0.0493	0.1421	0.2826	0.2853	0.1655	0.0446	0.0077	0.0019	0.0005	0.0001	0	0
YBL084C	CDC27; APC3; SNB1	7	G	6	0.0876018675367834	0.106022696029548	0.104879725822226	0.0985131715307065	0.0293444973259228	0.0324503460529807	0.0371508768025236	0.0381501017196914	0	0	0	0	0	0	0	0	0	0	0	0	0	0	0	0	0	0.0007	0.0026	0.0073	0.0236	0.0607	0.1291	0.2042	0.2399	0.1897	0.0982	0.0333	0.008	0.001	0.0006	0.0003	0.0004	0.0003	0.0001	0	0
YER098W	UBP9	7	G	7	0.0861920956425087	0.0994424565878306	0.101053116311916	0.0939960695945184	0.028984594430561	0.0319812762404484	0.0346581667005441	0.0276270383436491	0	0	0	0	0	0	0	0	0	0	0	0	0	0	0	0	0.0001	0.0009	0.0026	0.0097	0.0259	0.0663	0.1358	0.2082	0.2342	0.1857	0.0897	0.0297	0.0074	0.0022	0.001	0.0003	0.0002	0	0	0.0001	0
YLL008W	DRS1	7	G	8	0.167212812324163	0.166156618907776	0.173212911101838	0.159992051282592	0.0407778666604535	0.0797851914838301	0.145312778096589	0.0372526126622775	0	0	0	0	0	0	0	0	0	0	0	0	0	0	0	0	0	0	0.0001	0.0002	0	0.0009	0.0011	0.0032	0.0096	0.0399	0.1584	0.3271	0.3065	0.127	0.0212	0.0032	0.001	0.0003	0.0001	0	0
YOR034C	AKR2	7	G	9	0.0911103927961663	0.0978995571808402	0.0977833451920491	0.0991079238448838	0.0279652876319933	0.0326884219355023	0.0322774573447674	0.030556149502258	0	0	0	0	0	0	0	0	0	0	0	0	0	0	0	0	0	0.0006	0.0012	0.0052	0.0158	0.0415	0.1056	0.1955	0.2556	0.2147	0.1136	0.0372	0.0092	0.0034	0.0007	0	0.0002	0	0	0	0
YOR299W	BUD7	7	G	10	0.19728335144139	0.121972328075643	0.10738037800696	0.122693699874212	0.157691768283143	0.0443102496623331	0.0393482009862007	0.0768732328463838	0.0001	0	0	0	0	0	0	0	0	0	0	0	0	0	0	0	0.0003	0.0005	0.001	0.0031	0.0093	0.0238	0.0454	0.0778	0.0977	0.1072	0.1135	0.1072	0.0911	0.0747	0.061	0.055	0.0427	0.0313	0.0276	0.0159	0.0092
YPR185W	ATG13; APG13	7	G	11	0.103377738083841	0.103539302814116	0.102440296329902	0.0994230741342484	0.0511844494917242	0.033164111680924	0.033618254099987	0.0311480093429333	0	0	0	0	0	0	0	0	0	0	0	0	0	0	0	0	0	0.000516195638146858	0.000258097819073429	0.00283907600980772	0.0103239127629372	0.0305845915602013	0.0753645631694412	0.164021164021164	0.233449477351916	0.229448961156278	0.143631436314363	0.0583301071105949	0.0236159504452187	0.00774293457220286	0.00593624983868886	0.00606529874822558	0.00335527164795457	0.002710027100271	0.00103239127629372	0.000387146728610143	0.000387146728610143
YKL168C	KKQ8	7	G	12	0.0961811896198874	0.107111345614209	0.104499772714791	0.100908500405106	0.0306814091760585	0.0322292374943498	0.0653889588635597	0.0347958542971721	0	0	0	0	0	0	0	0	0	0	0	0	0	0	0	0	0.0001	0.0002	0.0013	0.0031	0.0105	0.0324	0.0814	0.1657	0.2564	0.2359	0.1423	0.0492	0.0153	0.0041	0.0012	0.0005	0.0002	0	0	0.0002	0
YBR001C	NTH2	7	H	1	0.172790126756725	0.103395159275575	0.0961767751951485	0.115410487551692	0.139731582808252	0.0597547700872676	0.0465949394096948	0.0641885282491024	0	0	0	0	0	0	0	0	0	0	0	0	0	0	0.0001	0.0002	0.0004	0.0009	0.0022	0.009	0.0201	0.0408	0.0673	0.0942	0.11	0.1134	0.1024	0.0912	0.0766	0.0702	0.0542	0.0443	0.0356	0.0281	0.0207	0.0116	0.0048
YOR165W	SEY1	7	H	2	0.182511483050157	0.0960749671680784	0.0971104133356552	0.118844351373671	0.151158503888828	0.0471041950330102	0.0471782813930697	0.0706848634459135	0	0	0	0	0	0	0	0	0	0	0	0.000100462125778581	0	0	0	0.000301386377335744	0.000200924251557163	0.000602772754671489	0.00210970464135021	0.00663050030138638	0.0182841068917018	0.0350612818967249	0.0641952983725136	0.0850914205344585	0.105183845690175	0.110910186859554	0.105183845690175	0.0953385573638738	0.0814747840064296	0.0695197910387784	0.0576652601969058	0.0469158127385975	0.0392806911794254	0.0299377134820173	0.0210970464135021	0.0139642354832228	0.00612818967249347
YPR091C	YPR091C	7	H	3	0.208918927587316	0.0880501549531225	0.103179488432246	0.135890997654123	0.175403041959947	0.0439617727583629	0.0710973161191162	0.0937881732312048	0	0	0	0	0	0	0	0	0	0	0	0	0	0	0	0.000125643925116221	0	0.000502575700464882	0.000879507475813544	0.00414624952883528	0.0111823093353436	0.020479959793944	0.0446035934162583	0.0677220756376429	0.0929765045860033	0.110566654102274	0.109310214851112	0.10139464756879	0.0925995728106546	0.0792813167483352	0.0608116597562508	0.0537755999497424	0.0456087448171881	0.0360598065083553	0.0258826485739415	0.0208568915692926	0.0126900364367383
YKL072W	STB6	7	H	4	0.0990451294252806	0.102437240158322	0.104316787922987	0.0954004453028579	0.0679150743614539	0.0335045915094566	0.0317673693384702	0.0307927542458863	0	0	0	0	0	0	0	0	0	0	0	0	0	0	0.000107735401853049	0.000107735401853049	0.000430941607412196	0.00107735401853049	0.00183150183150183	0.0099116569704805	0.0243482008187891	0.0666882137470373	0.131329454858867	0.204050851109675	0.215147597500539	0.154277095453566	0.0843568196509373	0.037384184443008	0.0201465201465201	0.0137901314371903	0.00883430295195001	0.00937297996121525	0.00678733031674208	0.0050635638870933	0.00226244343891403	0.00204697263520793	0.000538677009265245
YNL311C	SKP2	7	H	5	0.195964841745953	0.100048543973202	0.0969978113188684	0.11158512975822	0.154150802694823	0.0544704570005697	0.0594297604086153	0.0604465273992946	0	0	0	0	0	0	0	0	0	0	0	0	0	0	0	0	0.0003	0.0006	0.0027	0.0042	0.0125	0.0257	0.0506	0.0764	0.097	0.1061	0.1069	0.1004	0.0872	0.0724	0.0659	0.0595	0.0462	0.0325	0.0254	0.0151	0.008
YMR164C	MSS11	7	H	6	0.0897344245390759	0.0916428828700243	0.0998236722773116	0.0860444299935433	0.0455491110657656	0.0319697873915724	0.0335389238767013	0.0286123737738383	0	0	0	0	0	0	0	0	0	0	0	0	0	0	0	0	0.0002	0.001	0.004	0.0092	0.0311	0.0693	0.1361	0.2009	0.2287	0.1752	0.0844	0.0294	0.0116	0.0062	0.0039	0.0028	0.0028	0.0017	0.0008	0.0005	0.0002
YER162C	RAD4	7	H	7	0.085574940718438	0.0948678994740833	0.0970538154781262	0.0833581218824982	0.0359467440976581	0.0344212233241079	0.0348955077757319	0.0300421938689095	0	0	0	0	0	0	0	0	0	0	0	0	0	0	0	0.0001	0.0002	0.0007	0.0026	0.0087	0.0279	0.0711	0.1501	0.2198	0.2371	0.1619	0.0762	0.0267	0.0088	0.004	0.0014	0.0009	0.0005	0.0005	0.0003	0.0002	0.0003
YDR001C	NTH1; NTH	7	H	8	0.187937310652628	0.10017541030585	0.0989807544464381	0.116458484557594	0.150295750957438	0.0511700454963464	0.0543535701909887	0.0650614687728849	0	0	0	0	0	0	0	0	0	0	0	0	0	0	0.0001	0	0.0002	0.0006	0.0025	0.0061	0.0154	0.0298	0.0552	0.0815	0.0977	0.1078	0.1129	0.0969	0.0853	0.0747	0.0631	0.0505	0.0418	0.0295	0.0236	0.0137	0.0073
YOR081C	TGL5; STC2	7	H	9	0.189667249893891	0.100947164229744	0.0956033308716684	0.130782336599899	0.154074438630267	0.0500811604745128	0.0527150047476701	0.0860059653217336	0	0	0	0	0	0	0	0	0	0	0.0001	0	0	0	0	0	0.0004	0.0014	0.0023	0.0075	0.0157	0.0352	0.0556	0.0815	0.0986	0.1048	0.1058	0.0983	0.0797	0.0711	0.0646	0.0512	0.0408	0.0348	0.0255	0.0137	0.0076
YCL039W	GID7; MOH2	7	H	10	0.182923338376371	0.0990390625240074	0.0938830550874841	0.151611018758021	0.150822068447935	0.0509438955383949	0.045576996023635	0.109607906921003	0.000225149161319374	0	0	0	0	0	0	0	0	0	0	0.000112574580659687	0	0.000112574580659687	0	0.000225149161319374	0.000337723741979061	0.000112574580659687	0.00371496116176967	0.00641675109760216	0.0155352921310368	0.0395136778115502	0.0628166160081054	0.0897219407857706	0.101317122593718	0.110660812788472	0.105820105820106	0.0875830237532365	0.0806033997523359	0.0690082179443882	0.0585387819430373	0.0527974783293932	0.0396262523922098	0.0293819655521783	0.0208262974220421	0.014747270066419	0.00641675109760216
YPL029W	SUV3	7	H	11	0.183757769675789	0.100588267594548	0.0974890852439228	0.138737159061959	0.148679404627404	0.0506735974448604	0.0485530180556311	0.0954011163212038	0	0	0	0	0	0	0	0	0	0	0	0	0	0	0	0	0.0006265664160401	0.000522138680033417	0.00219298245614035	0.00574352548036759	0.0157685881370092	0.0346700083542189	0.0618212197159566	0.0881370091896408	0.100981620718463	0.110588972431078	0.110171261487051	0.0981620718462824	0.0766499582289056	0.064640768588137	0.0594193817878028	0.0487677527151211	0.0409356725146199	0.0344611528822055	0.0261069340016708	0.010233918128655	0.00584795321637427
YEL053C	MAK10; NAA35	7	H	12	0.183980676002654	0.0984749012057334	0.0942917539291141	0.122441676536266	0.151989429690866	0.0485478684517621	0.0466065069867585	0.0766155496823614	0	0	0	0	0	0	0	0	0	0	0	0	0	0	0	0	0.0004	0.0007	0.0022	0.0076	0.0164	0.0357	0.0622	0.0945	0.1062	0.1065	0.1015	0.0906	0.0847	0.065	0.0577	0.0475	0.0386	0.0319	0.0251	0.0142	0.0077
YJL168C	SET2; EZL1; KMT3	8	A	1	0.117558280896136	0.127863961186739	0.138556362650804	0.121945655976124	0.0331408165576432	0.0432803980667672	0.0516170217413582	0.0313179426036014	0	0	0	0	0	0	0	0	0	0	0	0	0	0	0	0	0	0	0.000143430866322433	0.00057372346528973	0.00229489386115892	0.00588066551921974	0.0216580608146873	0.0644004589787722	0.163798049340218	0.265777395295468	0.255163511187608	0.147733792312106	0.0569420539300057	0.011617900172117	0.00301204819277108	0.00057372346528973	0.000143430866322433	0.000286861732644865	0	0	0
YLR149C	YLR149C	8	A	2	0.0950771265804624	0.102798887444003	0.0980027203355107	0.0911607427033451	0.0282222731695889	0.04218110350016	0.0327236881566804	0.0262780492033168	0	0	0	0	0	0	0	0	0	0	0	0	0	0	0	0	0	0.0001	0.0006	0.0034	0.0112	0.0322	0.081	0.1775	0.2504	0.2436	0.1353	0.0479	0.0124	0.0029	0.0012	0.0003	0	0	0	0	0
YNR044W	AGA1	8	A	3	0.0998533777963041	0.102712542071551	0.103992168272442	0.0982591822401837	0.0362111801618231	0.0375369638372067	0.0415442009853906	0.0336849954900233	0	0	0	0	0	0	0	0	0	0	0	0	0	0	0	0	0	0.0001	0.0009	0.0044	0.0108	0.0343	0.0862	0.1597	0.2293	0.217	0.1453	0.0672	0.0285	0.0112	0.0031	0.0011	0.0006	0.0001	0.0002	0	0
YLR335W	NUP2	8	A	4	0.23124519339824	0.242251511782707	0.205910243234239	0.215474138341622	0.0544538671854076	0.0683819696944049	0.0566441656699542	0.046587104180312	0	0	0	0	0	0	0	0	0	0	0	0	0	0	0	0	0	0	0	0	0.0001	0.0001	0.0005	0.0005	0.0007	0.0034	0.0186	0.0745	0.2099	0.3165	0.253	0.1007	0.0172	0.0033	0.0008	0.0001	0.0001
YHR074W	QNS1	8	A	5	0.0955414433277531	0.108980886745489	0.109457251231097	0.0989623082598585	0.0297820947676974	0.0378410105205073	0.0440700512147301	0.0324444276035156	0	0	0	0	0	0	0	0	0	0	0	0	0	0	0	0	0.0001	0.0004	0.0013	0.0027	0.011	0.0314	0.0873	0.1664	0.2577	0.2396	0.1344	0.0478	0.0123	0.0051	0.0015	0.0009	0	0.0001	0	0	0
YOL057W	YOL057W; O1232	8	A	6	0.148925396780627	0.16231336675231	0.148057512844414	0.15659260142201	0.0356811022547316	0.0423676028906029	0.0403181546546845	0.0354155905276977	0	0	0	0	0	0	0	0	0	0	0	0	0	0	0	0	0	0	0	0	0.0002	0.0007	0.0031	0.0115	0.0337	0.112	0.2498	0.3171	0.2011	0.0593	0.0091	0.0021	0.0001	0.0001	0.0001	0	0
YFR015C	GSY1	8	A	7	0.154421000410754	0.190573096690779	0.128781126388209	0.112338233715329	0.0458270082733182	0.0662700507338438	0.0445633034282009	0.0319884715109778	0	0	0	0	0	0	0	0	0	0	0	0	0	0	0	0	0	0	0	0.000101102011930037	0.000202204023860075	0.00141542816702052	0.00374077444141138	0.0130421595389748	0.0448892932969366	0.116469517743403	0.210292184814478	0.273177636234961	0.211101000909918	0.0915984228086139	0.02689313517339	0.00525730462036194	0.00131432615509049	0	0	0.000303306035790112	0
YKL222C	YKL222C	8	A	8	0.0912401566138703	0.0916239444756422	0.0894568957697789	0.0896977683449679	0.0295874650513605	0.0327908115424056	0.0295834198013924	0.0266810155152127	0	0	0	0	0	0	0	0	0	0	0	0	0	0	0	0	0	0.0009	0.0017	0.0048	0.0169	0.0466	0.1047	0.191	0.2569	0.2077	0.1129	0.0404	0.0103	0.0037	0.0011	0.0002	0.0001	0	0	0	0.0001
YGL249W	ZIP2	8	A	9	0.0902465229616913	0.0951267854728209	0.0885340168952101	0.0916489819971382	0.0281092365001833	0.031892185400706	0.0312330405801858	0.0287192450337389	0	0	0	0	0	0	0	0	0	0	0	0	0	0	0	0	0.00010972130787799	0.00021944261575598	0.00197498354180382	0.00515690147026553	0.0182137371077463	0.043888523151196	0.11191573403555	0.19760807548826	0.245666008338819	0.217906517445688	0.110489357033136	0.0345622119815668	0.0086679833223612	0.00230414746543779	0.000768049155145929	0.00032916392363397	0.00010972130787799	0.00010972130787799	0	0	0
YBL111C	YBL111C	8	A	10	0.0856088593846496	0.100470789209529	0.101543147795227	0.0883831034819328	0.0312388217299076	0.0370651117080603	0.0344365542307969	0.0267757354077224	0	0	0	0	0	0	0	0	0	0	0	0	0	0	0	0	0.0002	0.001	0.0035	0.0097	0.0309	0.0714	0.1484	0.2117	0.2291	0.1652	0.0826	0.0277	0.0108	0.005	0.0016	0.0008	0.0001	0.0003	0	0	0
YLR035C	MLH2	8	A	11	0.0908645474744151	0.099391442753223	0.0964295449333199	0.090574394916629	0.0282647850374637	0.0335083049594169	0.0300191902246879	0.02892343355479	0	0	0	0	0	0	0	0	0	0	0	0	0	0	0	0	0.000126310471138057	0	0.00113679424024252	0.00454717696097006	0.0161677403056713	0.0426929392446634	0.107490210938487	0.192244537072123	0.262599469496021	0.216369837059492	0.105721864342554	0.0380194518125553	0.00871542250852596	0.00290514083617532	0.000757862826828344	0.000252620942276115	0	0.000126310471138057	0.000126310471138057	0	0
YLR072W	YLR072W	8	A	12	0.0728541460975153	NaN	NaN	NaN	0.0383867494860728	NaN	NaN	NaN	0	0	0	0	0	0	0	0	0	0	0	0	0	0.0001	0.0001	0.0008	0.0028	0.0115	0.0288	0.0683	0.1181	0.163	0.1692	0.1408	0.0891	0.0691	0.0619	0.0467	0.0208	0.0063	0.0022	0.0004	0	0	0	0	0
YLR381W	CTF3; CHL3	8	B	1	0.0900794841613878	0.102610821091385	0.100279668882334	0.0914683338954927	0.0269537894796552	0.0322249965930327	0.03031342351614	0.0281828827912428	0	0	0	0	0	0	0	0	0	0	0	0	0	0	0	0	0	0.0004	0.0015	0.0051	0.0142	0.0454	0.1052	0.2057	0.258	0.211	0.1085	0.0345	0.0079	0.0019	0.0004	0.0003	0	0	0	0	0
YPR141C	KAR3	8	B	2	0.0955616645267388	0.11037343562905	0.111131047860035	0.101634641939876	0.0316663868193031	0.0391770752797114	0.0492589264330072	0.0482210170296173	0	0	0	0	0	0	0	0	0	0	0	0	0	0	0	0	0	0	0.0008	0.0024	0.0106	0.0294	0.0802	0.1732	0.2595	0.2382	0.142	0.049	0.0109	0.0026	0.0004	0.0004	0	0.0001	0.0001	0	0.0001
YDR164C	SEC1	8	B	3	0.090791943215154	0.103997398298189	0.101945868808439	0.0957557997752817	0.0276216613697931	0.0363090828559736	0.0402972820718387	0.0280617036145045	0	0	0	0	0	0	0	0	0	0	0	0	0	0	0	0	0	0.0004	0.0012	0.0049	0.0146	0.0424	0.1025	0.1942	0.2657	0.2154	0.1105	0.0374	0.0082	0.002	0.0004	0	0.0001	0	0	0.0001	0
YMR192W	GYL1; APP2	8	B	4	0.138621192475563	0.149988199411776	0.137583643338639	0.140634986760089	0.0358108527014456	0.0413665050791533	0.0381932520172484	0.0335268665563293	0	0	0	0	0	0	0	0	0	0	0	0	0	0	0	0	0	0	0	0.0002	0.0004	0.0016	0.0046	0.0196	0.0669	0.1641	0.2864	0.2763	0.1328	0.0376	0.0075	0.0011	0.0007	0.0002	0	0	0
YOL017W	ESC8	8	B	5	0.089838066278286	0.0976237996616149	0.0980363410867954	0.0979435904472064	0.0278485818916352	0.0321772337308345	0.0302271116291067	0.0384394723293243	0	0	0	0	0	0	0	0	0	0	0	0	0	0	0	0	0.0001	0.0002	0.0012	0.0052	0.0176	0.0463	0.1162	0.1994	0.2488	0.2091	0.1062	0.0372	0.0104	0.0013	0.0006	0.0001	0	0	0	0.0001	0
YDR436W	PPZ2	8	B	6	0.107097118236584	0.10925971734471	0.102888792215302	0.101733172905871	0.0297713769714477	0.0359700217186693	0.0319795870767223	0.0285834077211119	0	0	0	0	0	0	0	0	0	0	0	0	0	0	0	0	0.0001	0	0.0003	0.0009	0.0031	0.0145	0.0441	0.105	0.2121	0.2689	0.2154	0.1013	0.0274	0.0063	0.0005	0.0001	0	0	0	0	0
YLR424W	SPP382; CCF8; NTR1	8	B	7	0.0963089401566911	0.108220234352672	0.107173782895697	0.105908609712344	0.0295863845502188	0.034158684286104	0.0320921606125493	0.0288423225921934	0	0	0	0	0	0	0	0	0	0	0	0	0	0	0	0	0	0.000158177791838026	0.00079088895919013	0.00300537804492249	0.0109142676368238	0.0338500474533375	0.0862068965517241	0.166561214805441	0.243277443846884	0.236001265422335	0.140303701360329	0.0571021828535274	0.0161341347674786	0.00474533375514078	0.000949066751028156	0	0	0	0	0	0
YLR258W	GSY2	8	B	8	0.252456432863657	0.361402939807617	0.215364384294857	0.136786357196421	0.09714848924627	0.149488291648535	0.0875417540114443	0.0478606250626949	0	0	0	0	0	0	0	0	0	0	0	0	0	0	0	0	0	0	0	0	0	0.000469153178512784	0.000821018062397373	0.00398780201735867	0.00926577527562749	0.0213464696223317	0.0510204081632653	0.102392681210415	0.14496833216045	0.184963640628665	0.187074829931973	0.154234107436078	0.0863241848463523	0.0378841191649073	0.0114942528735632	0.00258034248182031	0.000821018062397373
YMR037C	MSN2	8	B	9	0.126317107372347	0.145506998068989	0.134315159213143	0.137936124131162	0.0340879127954935	0.0432634727599594	0.0381595337590377	0.0390771706696449	0	0	0	0	0	0	0	0	0	0	0	0	0	0	0	0	0	0	0	0.000155110904296572	0.000930665425779432	0.00325732899022801	0.0120986505351326	0.0432759422987436	0.10950829843338	0.232511245540561	0.279975182255313	0.215604156972235	0.0801923375213277	0.0170621994726229	0.00356755079882116	0.001085776330076	0.000620443617186288	0.000155110904296572	0	0	0
YDL074C	BRE1	8	B	10	0.147208199111265	0.147580545143573	0.148644374479907	0.120874550499328	0.0740992058630449	0.0346060474781371	0.0411812644623816	0.0335236453544967	0	0	0	0	0	0	0	0	0	0	0	0	0	0	0	0	0.0001	0.0002	0.0002	0.0011	0.0013	0.002	0.0059	0.0133	0.0504	0.1594	0.2816	0.2674	0.1366	0.0498	0.0173	0.006	0.0029	0.001	0.0002	0.0002	0.0006
YOL141W	PPM2; TYW4	8	B	11	0.111339962616312	0.119059320359436	0.117246944152774	0.12389454840008	0.0309142845639169	0.0355799876626786	0.0348209767055329	0.0545247118090582	0	0	0	0	0	0	0	0	0	0	0	0	0	0	0	0	0	0	0	0.000587889476778366	0.00249853027630805	0.00808348030570253	0.0299823633156966	0.0911228689006467	0.190035273368607	0.272486772486772	0.246619635508524	0.117577895355673	0.0321869488536155	0.00631981187536743	0.0017636684303351	0.000440917107583774	0.000146972369194591	0	0.000146972369194591	0	0
YPL106C	SSE1; MSI3	8	B	12	0.0782761921141454	NaN	NaN	NaN	0.0424734029125906	NaN	NaN	NaN	0	0	0	0	0	0	0	0	0	0	0	0	0	0	0.0003	0.0007	0.0023	0.0075	0.0215	0.0526	0.1009	0.1544	0.1676	0.1412	0.1095	0.0784	0.0622	0.0538	0.032	0.0104	0.0034	0.001	0.0001	0	0.0001	0.0001	0
YOR001W	RRP6; UNC733	8	C	1	0.138317133458981	0.143473262476697	0.146006506968242	0.13745916545184	0.0367697318003717	0.0441659723484877	0.0418571051376637	0.0342593200411678	0	0	0	0	0	0	0	0	0	0	0	0	0	0	0	0	0.0001	0	0.0001	0	0.0002	0.0019	0.0064	0.0233	0.0715	0.1774	0.2663	0.2645	0.133	0.0452	0.009	0.001	0	0.0001	0	0	0
YBL097W	BRN1	8	C	2	0.110157833766206	0.116727856011443	0.110306090188998	0.112200627992135	0.0321151963399692	0.0358783343841024	0.0327024090652153	0.0295546765996247	0	0	0	0	0	0	0	0	0	0	0	0	0	0	0	0	0	0	0.000128008192524322	0.0017921146953405	0.00486431131592422	0.0149769585253456	0.0369943676395289	0.0924219150025602	0.200972862263185	0.262032770097286	0.221966205837174	0.1131592421915	0.0407066052227343	0.00819252432155658	0.00128008192524322	0.000384024577572965	0	0.000128008192524322	0	0	0
YGL245W	GUS1	8	C	3	0.879236703069418	0.958335674821048	0.695866250739837	0.920376939970051	0.174240828242536	0.237608091354787	0.202268309446912	0.180704474449332	0	0	0	0	0	0	0	0	0	0	0	0	0	0	0	0	0	0	0	0	0	0	0.0003	0.0006	0.0004	0.0008	0.001	0.0007	0.0003	0.0005	0.0002	0.0003	0.001	0.0042	0.0228	0.147	0.4027
YDL167C	NRP1; ARP; ARP1	8	C	4	0.151039785600229	0.146271791735682	0.155469566836139	0.162954832204668	0.045723462768407	0.0504923543478699	0.0416865624610535	0.0485468385384129	0	0	0	0	0	0	0	0	0	0	0	0	0	0	0	0	0	0	0	0.0003	0.0002	0.0005	0.0019	0.0077	0.0315	0.1092	0.2532	0.3164	0.2037	0.061	0.0099	0.0021	0.0006	0.0003	0	0.0003	0.0003
YAL054C	ACS1	8	C	5	0.116116336077104	0.126260158567497	0.139880175551472	0.0975712859465814	0.0533407241485742	0.0593997073656977	0.103653322055087	0.0278124199611921	0	0	0	0	0	0	0	0	0	0	0	0	0	0	0	0	0	0.0002	0.0004	0.0008	0.0036	0.0139	0.037	0.0942	0.1746	0.2317	0.2249	0.1355	0.0588	0.0179	0.0036	0.0011	0.0006	0.0002	0.0001	0.0001	0.0002
YOR206W	NOC2	8	C	6	0.229047753443494	0.211407301502422	0.212022216265744	0.234526574469314	0.0573251715464516	0.0581627630266886	0.0569469418515473	0.0493524252389428	0	0	0	0	0	0	0	0	0	0	0	0	0	0	0	0	0	0	0	0.0002	0.0001	0.0006	0.001	0.0014	0.0024	0.008	0.0217	0.0831	0.2152	0.299	0.2411	0.0988	0.0239	0.0029	0.0004	0.0001	0.0001
YGL026C	TRP5	8	C	7	0.491780594814883	0.476429097999909	0.436089114708435	0.471934660199581	0.121686372685044	0.139565136883036	0.120779687560355	0.0961347134627006	0	0	0	0	0	0	0	0	0	0	0	0	0	0	0	0	0	0	0	0	0	0	0.0001	0.0001	0.0004	0.0001	0.0004	0.0005	0.0004	0.0023	0.0171	0.078	0.2054	0.3098	0.2455	0.108	0.027
YMR001C	CDC5; MSD2; PKX2	8	C	8	0.0976353785319755	0.118859432407946	0.100111763390156	0.0984886149038589	0.0353263926385011	0.0479229925951392	0.0394780693080887	0.0315802999708454	0	0	0	0	0	0	0	0	0	0	0	0	0	0	0	0	0	0.0006	0.0007	0.0051	0.0138	0.0352	0.0875	0.1618	0.2239	0.2301	0.1558	0.0597	0.0197	0.0024	0.0012	0.0005	0.0005	0.0007	0.0007	0.0001	0
YAR014C	BUD14	8	C	9	0.142375220636727	0.148617099419201	0.154440241949443	0.145948892218311	0.0387369697023114	0.0417306570327066	0.0396719849019282	0.0340834171388648	0	0	0	0	0	0	0	0	0	0	0	0	0	0	0	0	0	0	0	0.0001	0.0001	0.0011	0.0036	0.013	0.0547	0.147	0.2877	0.2806	0.1569	0.0444	0.0089	0.0015	0.0001	0.0002	0	0	0
YOR317W	FAA1	8	C	10	0.481185214245613	0.708063966110421	0.522721886406451	0.30387631347299	0.121158571331901	0.189703548368169	0.160915915025844	0.0927188964740998	0	0	0	0	0	0	0	0	0	0	0	0	0	0	0	0	0	0	0	0	0	0	0	0	0.000121477162293489	0.000242954324586978	0.000121477162293489	0.000971817298347911	0.00279397473275024	0.00558794946550049	0.0255102040816327	0.0874635568513119	0.21865889212828	0.296282798833819	0.241496598639456	0.0956025267249757	0.0200437317784257
YBR255W	MTC4	8	C	11	0.102417992205058	0.107517689804211	0.103742199858137	0.117147349323714	0.0339248835000057	0.042213655975113	0.0353356457326989	0.0808889120378855	0	0	0	0	0	0	0	0	0	0	0	0	0	0	0	0	0.0001	0	0.0005	0.0015	0.0062	0.0204	0.0598	0.1383	0.2379	0.2591	0.1736	0.0706	0.0221	0.0061	0.0016	0.0005	0.0007	0.0004	0.0005	0.0001	0
YDR314C	RAD34	8	C	12	0.0896953724488085	0.104174321211412	0.0967385933055424	0.0851228401137688	0.0283758418667712	0.0364127482200291	0.0315062054023935	0.0273839623282981	0	0	0	0	0	0	0	0	0	0	0	0	0	0	0	0.000140864910550782	0.000140864910550782	0.000422594731652345	0.00211297365826173	0.00563459642203127	0.0194393576560079	0.047753204676715	0.116354416114946	0.206648823777997	0.241301591773489	0.201155092266516	0.106775602197493	0.0377517960276095	0.0108465981124102	0.00267643330046485	0.000422594731652345	0.000281729821101564	0.000140864910550782	0	0	0	0
YMR277W	FCP1	8	D	1	0.125783086733436	0.134234655486759	0.130061015931946	0.122382723025872	0.0334144517487771	0.0355884898213952	0.0337770876669347	0.0317887686903696	0	0	0	0	0	0	0	0	0	0	0	0	0	0	0	0	0	0	0.0001	0.0006	0.0012	0.0044	0.0141	0.042	0.1113	0.2261	0.2889	0.2086	0.0827	0.0174	0.0017	0.0006	0	0.0002	0.0001	0	0
YJR119C	JHD2	8	D	2	0.0864542557891528	0.103516583467704	0.10407133975208	0.0873738151067013	0.0276315057049514	0.034152374340318	0.0310142921887469	0.0267110617708717	0	0	0	0	0	0	0	0	0	0	0	0	0	0	0	0.0001	0.0001	0.001	0.003	0.0091	0.0226	0.0646	0.1307	0.2044	0.2454	0.1861	0.0936	0.0293	0.0074	0.0018	0.0006	0.0001	0.0001	0	0	0	0
YMR237W	BCH1	8	D	3	0.190108156842452	0.199672963694027	0.167515220319516	0.171340022758857	0.043741730758832	0.0528024952779725	0.0504727994495888	0.048257776089411	0	0	0	0	0	0	0	0	0	0	0	0	0	0	0	0	0	0	0	0	0.0001	0	0.0003	0.0013	0.005	0.02	0.0777	0.2038	0.3333	0.2551	0.0876	0.0131	0.0016	0.0007	0.0003	0	0.0001
YMR172W	HOT1	8	D	4	0.0936041797508341	0.103590580497611	0.097950210148021	0.0902974461612368	0.0292527664791561	0.0482800058940568	0.0308086573102293	0.0274016151778445	0	0	0	0	0	0	0	0	0	0	0	0	0	0	0	0	0.0002	0.0001	0.0008	0.0039	0.0125	0.0369	0.0896	0.1845	0.2582	0.2245	0.1287	0.0462	0.0106	0.0021	0.0004	0.0002	0.0002	0.0001	0.0003	0	0
YCR084C	TUP1; AAR1; AER2; AMM1; CYC9; FLK1; SFL2; UMR7	8	D	5	0.260388999164812	0.332713726026025	0.268950910925743	0.248597169586255	0.0700660928182607	0.104304209802481	0.0930006717085621	0.0555633513793637	0	0	0	0	0	0	0	0	0	0	0	0	0	0	0	0	0	0	0.0001	0.0001	0	0.0003	0.0006	0.001	0.0007	0.0024	0.0073	0.038	0.1285	0.2548	0.2978	0.1816	0.0672	0.0158	0.0021	0.0008	0.0004
YDR146C	SWI5	8	D	6	0.123892627967897	0.156531001489718	0.202078286362143	0.1180589650692	0.0485314112642861	0.0865550447496765	0.160860997682508	0.0413580356527805	0	0	0	0	0	0	0	0	0	0	0	0	0	0	0	0	0	0.0001	0.0004	0.003	0.0059	0.0188	0.0421	0.0837	0.1233	0.19	0.2243	0.1729	0.0868	0.0283	0.0125	0.0045	0.0021	0.0005	0.0001	0.0005	0.0001
YJR134C	SGM1	8	D	7	0.118672816409655	0.131378103706878	0.124525828892541	0.108217998252909	0.0315408903995449	0.036270600706307	0.0339354362038263	0.0291915868339188	0	0	0	0	0	0	0	0	0	0	0	0	0	0	0	0	0	0	0	0.0004	0.0016	0.005	0.0181	0.0596	0.1552	0.2535	0.2791	0.161	0.0527	0.0112	0.0017	0.0008	0.0001	0	0	0	0
YMR163C	INP2	8	D	8	0.0857173321224744	0.100345589164868	0.0984902234773045	0.0846265276506772	0.0282552470817045	0.0335244826601737	0.0291620438957088	0.0264454680196644	0	0	0	0	0	0	0	0	0	0	0	0	0	0	0.0002	0	0	0.0007	0.0025	0.0104	0.0265	0.0658	0.1333	0.2092	0.2458	0.182	0.0851	0.0284	0.007	0.0017	0.0006	0.0005	0.0002	0	0.0001	0	0
YDR176W	NGG1; ADA3; SWI7	8	D	9	0.112876994739192	0.127915150570205	0.123877245166921	0.107880372597033	0.0317878918617563	0.0382886672624503	0.0341796204577968	0.0306711380563104	0	0	0	0	0	0	0	0	0	0	0	0	0	0	0	0	0	0.0001	0.0004	0.0007	0.0025	0.0091	0.0335	0.0864	0.1812	0.2597	0.2416	0.1308	0.0426	0.0096	0.0014	0.0003	0.0001	0	0	0	0
YBR156C	SLI15	8	D	10	0.0812486702784714	0.102264261495636	0.0982919896524352	0.0892006951321263	0.0280889725836008	0.032321913570692	0.0296836226886083	0.0272743844197844	0	0	0	0	0	0	0	0	0	0	0	0	0	0	0	0.0003	0.0004	0.0014	0.0055	0.0173	0.0417	0.0913	0.157	0.2144	0.216	0.1516	0.0691	0.0249	0.0067	0.0013	0.0007	0.0003	0.0001	0	0	0	0
YIL009W	FAA3	8	D	11	0.132477139608302	0.166444746122266	0.164232066366176	0.14293495902562	0.0579506617209117	0.0696436200190029	0.0815710846927433	0.0444244813557681	0	0	0	0	0	0	0	0	0	0	0	0	0	0	0	0	0	0	0.0001	0.0009	0.0056	0.0144	0.0309	0.0633	0.1062	0.1693	0.2204	0.1952	0.1155	0.0582	0.0142	0.0039	0.0007	0.0007	0	0.0001	0.0001
YBR238C	YBR238C; YBR1608	8	E	1	0.0975929727238602	0.111105236383068	0.107126639578489	0.111736284539334	0.0301992865659158	0.0542786779964283	0.0311889463356278	0.0305838929714288	0	0	0	0	0	0	0	0	0	0	0	0	0	0	0	0	0.000125643925116221	0.000502575700464882	0.000628219625581103	0.00276416635255685	0.00967458223394899	0.0271390878251037	0.0763915064706621	0.160321648448298	0.245256941826863	0.251790425932906	0.147254680236211	0.0571679859278804	0.0154542027892951	0.00326674205302174	0.00125643925116221	0.000628219625581103	0.000125643925116221	0.000251287850232441	0	0	0
YLR219W	MSC3	8	E	2	0.129464435778865	0.14772775333594	0.135169820639905	0.13064081012904	0.0345391408706467	0.0404565282634357	0.0381927382197197	0.0514083250386512	0	0	0	0	0	0	0	0	0	0	0	0	0	0	0	0	0	0	0	0.00013883104262113	0.00013883104262113	0.00152714146883243	0.00763570734416215	0.0342912675274191	0.105095099264195	0.217131750659447	0.286963765097876	0.224628626960988	0.0926003054282938	0.0244342635013189	0.00444259336387616	0.00027766208524226	0.00041649312786339	0.00013883104262113	0.00013883104262113	0	0
YDR333C	YDR333C	8	E	3	0.0850467049913566	0.089001567599468	0.0953956194489679	0.094226042144386	0.0273573187057354	0.0332126406308752	0.031643923709399	0.0280777362912847	0	0	0	0	0	0	0	0	0	0	0	0	0	0	0	0.0002	0	0.0004	0.0022	0.008	0.0259	0.0719	0.1347	0.2267	0.235	0.1747	0.0835	0.0267	0.0075	0.0017	0.0004	0.0003	0.0002	0	0	0	0
YLR362W	STE11	8	E	4	0.113534372395652	0.116973528501647	0.114207768816054	0.10912710373218	0.0321207823619049	0.0354690380017169	0.0337610378481731	0.0298895963967131	0	0	0	0	0	0	0	0	0	0	0	0	0	0	0	0	0	0	0.000121462407384914	0.000607312036924572	0.00194339851815863	0.00668043240617029	0.0246568686991376	0.0789505648001943	0.183408235151221	0.282035709947771	0.24171019069598	0.1280213773837	0.041175756103486	0.00825944370217418	0.00182193611077372	0.000242924814769829	0	0.000121462407384914	0.000121462407384914	0	0.000121462407384914
YGR128C	UTP8	8	E	5	0.270759565946873	0.237310844777185	0.237984929240636	0.265284370028558	0.0642959512255611	0.0829668310842864	0.11316335487176	0.0559962168926497	0	0	0	0	0	0	0	0	0	0	0	0	0	0	0	0	0	0	0	0.000108225108225108	0.000108225108225108	0.000108225108225108	0.000757575757575758	0.00108225108225108	0.00183982683982684	0.00183982683982684	0.00270562770562771	0.0198051948051948	0.0857142857142857	0.228787878787879	0.331926406926407	0.23452380952381	0.075	0.0126623376623377	0.00216450216450216	0.000324675324675325	0.000216450216450216
YHL032C	GUT1	8	E	6	0.0935901751758826	0.0969551272337026	0.0950956848254828	0.0883200301338442	0.0327363493891808	0.031179675871608	0.030922527321278	0.027051887524966	0	0	0	0	0	0	0	0	0	0	0	0	0	0	0	0.000108471634667534	0	0.000325414904002603	0.000867773077340276	0.00271179086668836	0.014209784141447	0.0429547673283436	0.0971905846621109	0.176157934700076	0.247423798676646	0.227681961167155	0.129298188523701	0.0439310120403514	0.0129081245254366	0.00238637596268576	0.00097624471200781	0.000433886538670138	0.000325414904002603	0	0	0	0
YKR090W	PXL1	8	E	7	0.131696384491308	0.135899579998678	0.125748805389348	0.135984453520089	0.034460484042435	0.039759416456575	0.0339498447060434	0.0681170523367016	0	0	0	0	0	0	0	0	0	0	0	0	0	0	0	0	0	0	0	0	0.000471475719000471	0.00188590287600189	0.00848656294200849	0.0325318246110325	0.082979726544083	0.203677510608204	0.293729372937294	0.248939179632249	0.0957095709570957	0.024045261669024	0.00518623290900519	0.00188590287600189	0.000471475719000471	0	0	0	0
YDR221W	GTB1	8	E	9	0.135818222285463	0.135797073688789	0.138761515124722	0.128591229895561	0.245530305548752	0.14570231209264	0.154895934815374	0.170965717363256	0	0	0	0	0	0	0	0	0	0	0	0	0	0	0	0	0	0	0	0	0.0004	0.003	0.0117	0.0421	0.1144	0.2445	0.2977	0.1971	0.0682	0.0157	0.0021	0.0005	0.0002	0	0.0001	0	0
YDR108W	TRS85; GSG1; MUM1	8	E	10	0.116667388840922	0.117106762987442	0.110221369103765	0.093879128847011	0.0321305137194284	0.0545341806106025	0.0445351484135575	0.0301010671068322	0	0	0	0	0	0	0	0	0	0	0	0	0	0	0	0	0	0	0.000210238620834647	0.000315357931251971	0.00136655103542521	0.00536108483128351	0.0215494586355514	0.0676968359087564	0.170923998738568	0.265426258803742	0.259119100178703	0.145169767686324	0.0471985703773783	0.0120887206979922	0.00294334069168506	0.000420477241669295	0	0.000210238620834647	0	0	0
YMR246W	FAA4	8	E	11	0.660147661421733	0.672431492774194	0.564840245664631	0.564988548400922	0.14852146752959	0.169376488387034	0.143407709642397	0.128320918733596	0	0	0	0	0	0	0	0	0	0	0	0	0	0	0	0	0	0	0	0	0	0.000112841345068833	0	0.000112841345068833	0.0003385240352065	0.000451365380275333	0.000902730760550666	0.000564206725344166	0.000451365380275333	0.00112841345068833	0.0016926201760325	0.00462649514782216	0.0232453170841796	0.102121417287294	0.263935906116001	0.343940419769804	0.197698036560596
YML016C	PPZ1	8	E	12	0.182513254737777	0.121778948198549	0.121254547962326	0.17034241239944	0.151503083775229	0.0678580050536347	0.074391548856292	0.130720017022098	0	0	0	0	0	0	0	0	0	0	0	0	0	0	0	0.000227842333105491	0.000455684666210982	0	0.000683526999316473	0.00444292549555707	0.0131009341535657	0.0342902711323764	0.0567327409432673	0.0894281157439052	0.11038961038961	0.110617452722716	0.113351560719982	0.107313738892686	0.0796308954203691	0.0667578035999089	0.0526315789473684	0.043859649122807	0.0415812257917521	0.0289359763043974	0.0206197311460469	0.0115060378218273	0.00854408749145591
YJL082W	IML2	8	F	1	0.142240355275185	0.161122468209353	0.119375307962464	0.127130456907916	0.0526521033525439	0.0675025143422184	0.040243876368127	0.0585699383296209	0	0	0	0	0	0	0	0	0	0	0	0	0	0	0	0	0	0	0	0.000403496973772697	0.00107599193006052	0.00484196368527236	0.0126429051782112	0.031876260928043	0.075857431069267	0.162205783456624	0.248016139878951	0.248688634835239	0.139071956960323	0.0415601882985878	0.0146603900470746	0.0086079354404842	0.00672494956287828	0.00268997982515131	0.000403496973772697	0.000403496973772697	0.000268997982515131
YKL135C	APL2	8	F	2	0.159166357612753	0.174346327676172	0.157908180490672	0.144116705394393	0.0391849428799044	0.0446772917044628	0.0397049284838344	0.0343396356692371	0	0	0	0	0	0	0	0	0	0	0	0	0	0	0	0	0	0	0	0	0	0.0003	0.0015	0.0059	0.0266	0.0808	0.2026	0.3065	0.2422	0.1052	0.0244	0.0032	0.0007	0.0001	0	0	0
YHR031C	RRM3; RTT104	8	F	3	0.0771875716387557	0.0980539034588369	0.0972764616716597	0.0890986313803657	0.0263016658450952	0.0496166691519602	0.0330979984601827	0.0272240663604362	0	0	0	0	0	0	0	0	0	0	0	0	0	0	0	0.0002	0.0002	0.0009	0.0049	0.0137	0.0444	0.1034	0.1909	0.2457	0.2059	0.1222	0.0456	0.0163	0.0034	0.0012	0.0006	0.0001	0.0002	0.0001	0	0.0001	0
YKL213C	DOA1; UFD3; ZZZ4	8	F	4	0.137772458893149	0.164870789743183	0.132409087619302	0.129885257018313	0.0406887365215533	0.059811494538406	0.0372876756718553	0.0324376452350228	0	0	0	0	0	0	0	0	0	0	0	0	0	0	0	0	0	0	0.0002	0.0003	0.001	0.0013	0.0053	0.0185	0.0648	0.1755	0.2882	0.2786	0.126	0.0307	0.0065	0.0017	0.0003	0.0006	0.0003	0	0
YCL057W	PRD1	8	F	5	0.220353795934062	0.246087433564627	0.228206582227155	0.22897462266541	0.0538166055684252	0.0624277758630579	0.0642620640443704	0.0548449583767933	0	0	0	0	0	0	0	0	0	0	0	0	0	0	0	0	0	0	0	0	0.000142126208072769	0.000142126208072769	0.000284252416145537	0.000710631040363843	0.00241614553723707	0.0099488345650938	0.0305571347356453	0.100341102899375	0.231097214326322	0.326890278567368	0.215179079022172	0.0683627060830017	0.0108015918135304	0.00198976691301876	0.000426378624218306	0.000568504832291074	0.000142126208072769
YLR440C	SEC39; DSL3	8	F	6	0.140062249030406	0.150658434819735	0.144656096923243	0.134677187308212	0.0358660217526006	0.043247404856877	0.0377187773991466	0.0322871673162112	0	0	0	0	0	0	0	0	0	0	0	0	0	0	0	0	0	0	0	0	0.000123046634674542	0.000984373077396333	0.00418358557893442	0.016365202411714	0.0598006644518272	0.166605143349329	0.289282638119847	0.267011197243755	0.142980189491817	0.0422049956933678	0.00812107788851975	0.00172265288544358	0.000492186538698167	0.000123046634674542	0	0	0
YNL021W	HDA1	8	F	7	0.115820184682333	0.138416808207154	0.13848683110868	0.107566022035935	0.0347484974832584	0.0482702312747815	0.0377874713501978	0.0298431452448621	0	0	0	0	0	0	0	0	0	0	0	0	0	0	0	0	0	0	0	0.0003	0.0018	0.0097	0.0287	0.0811	0.1717	0.2554	0.2392	0.142	0.0516	0.0145	0.0024	0.0009	0.0006	0	0.0001	0	0
YBR131W	CCZ1; AUT11; CVT16	8	F	8	0.0947295187476684	0.110537071937701	0.109719757913037	0.0927454477757342	0.0286810535242768	0.033210242753401	0.0724162239083023	0.0274882913598446	0	0	0	0	0	0	0	0	0	0	0	0	0	0	0	0	0	0	0.00072811999417504	0.00378622396971021	0.0128149118974807	0.0329110237367118	0.0859181593126547	0.174894422600845	0.251492645988059	0.237803990097568	0.136449686908403	0.0465996796272026	0.0128149118974807	0.00262123197903014	0.000582495995340032	0.000145623998835008	0.000291247997670016	0.000145623998835008	0	0	0
YOR033C	EXO1; DHS1	8	F	9	0.0761604670048929	0.0972074046530244	0.0982038582020409	0.0902937074128388	0.0284707495053992	0.0317569916334456	0.0288211942792072	0.0262500886924951	0	0	0	0	0	0	0	0	0	0	0	0	0	0	0.0001	0.0002	0.0009	0.0027	0.0081	0.0237	0.0551	0.1165	0.1835	0.2249	0.1939	0.1157	0.0503	0.0173	0.0041	0.0016	0.0004	0.0006	0.0002	0	0	0.0002	0
YLR452C	SST2	8	F	10	0.099005241660463	0.115585836934615	0.115499403039154	0.106028362417692	0.0335922388082925	0.0361206809101631	0.0352269431862931	0.0329510824735726	0	0	0	0	0	0	0	0	0	0	0	0	0	0	0	0	0.000112309074573226	0.000336927223719677	0.00123539982030548	0.00426774483378257	0.0121293800539084	0.0359389038634322	0.088162623539982	0.166217430368374	0.212601078167116	0.215633423180593	0.152291105121294	0.0725516621743037	0.0285265049415993	0.00730008984725966	0.00224618149146451	0.000449236298292902	0	0	0	0	0
YPR008W	HAA1	8	F	11	0.108819715659103	0.128986504927915	0.128346642623016	0.109146160119815	0.0310919732696557	0.0352131472997791	0.0338685843087609	0.0294703751763635	0	0	0	0	0	0	0	0	0	0	0	0	0	0	0	0	0	0.000152625152625153	0.000152625152625153	0.000915750915750916	0.00259462759462759	0.0103785103785104	0.0369352869352869	0.10958485958486	0.207112332112332	0.269993894993895	0.210622710622711	0.108974358974359	0.0341880341880342	0.00641025641025641	0.00137362637362637	0.000457875457875458	0.000152625152625153	0	0	0	0
YMR224C	MRE11	8	F	12	0.192061243017485	0.089470581475174	0.0942436029636158	0.124493973494848	0.157030386793863	0.0476262544947548	0.0525088253153886	0.0739255719388773	0	0	0	0	0	0	0	0	0	0	0	0	0	0	0	0.00011671335200747	0.00011671335200747	0.00011671335200747	0.00105042016806723	0.00641923436041083	0.0147058823529412	0.0337301587301587	0.0527544351073763	0.0849673202614379	0.100606909430439	0.105859010270775	0.103291316526611	0.0950046685340803	0.0816993464052288	0.0725957049486461	0.0675770308123249	0.051937441643324	0.0414332399626517	0.0348972922502334	0.0240429505135388	0.0136554621848739	0.00933706816059757
YKL112W	ABF1; BAF1; OBF1; REB2; SBF1	8	G	1	0.23658227793628	0.243462763418245	0.241520615450226	0.227135287782429	0.0547805307305503	0.0749246270503068	0.0618654843862825	0.0496637635607415	0	0	0	0	0	0	0	0	0	0	0	0	0	0	0	0	0.0001	0	0	0	0.0003	0.0001	0.0005	0.0009	0.0005	0.0024	0.0121	0.06	0.1938	0.3125	0.277	0.1112	0.0242	0.0038	0.0005	0.0001	0
YOR156C	NFI1; SIZ2	8	G	2	0.0908389536543531	0.0984921397563421	0.0964592856265486	0.0967901887401861	0.0285882295703046	0.0335993806186061	0.0296927317648387	0.0291201665359808	0	0	0	0	0	0	0	0	0	0	0	0	0	0	0	0	0.0002	0.0002	0.0012	0.005	0.014	0.0439	0.1086	0.1965	0.2533	0.2169	0.1094	0.0377	0.0095	0.0019	0.0012	0.0002	0.0001	0.0001	0	0.0001	0
YGR178C	PBP1; MRS16	8	G	3	0.196182794457557	0.209587687487165	0.188619057297028	0.208096691798856	0.0448501819876028	0.0510560044206824	0.0451918389128022	0.0454223424364075	0	0	0	0	0	0	0	0	0	0	0	0	0	0	0	0	0.0001	0.0001	0	0.0004	0.0008	0.0013	0.0026	0.0032	0.0055	0.0114	0.0463	0.1717	0.3356	0.2947	0.1047	0.0178	0.0025	0.0009	0.0003	0.0001	0
YOR022C	YOR022C; OR26.12	8	G	4	0.0898119666579737	0.100857113248603	0.0985489698108022	0.0991349363894907	0.0276743195357172	0.0359787308967103	0.0307846828210886	0.0298310472104488	0	0	0	0	0	0	0	0	0	0	0	0	0	0	0	0	0.0003	0.0001	0.0018	0.0056	0.0177	0.0482	0.1084	0.201	0.2542	0.2118	0.1019	0.036	0.0089	0.0027	0.0014	0	0	0	0	0	0
YDR211W	GCD6; TIF225	8	G	5	0.312138289802904	0.290429241876153	0.233232693970955	0.290868594008592	0.0629831953269496	0.0676298235069081	0.0577119874906857	0.0564989998388108	0	0	0	0	0	0	0	0	0	0	0	0	0	0	0	0	0	0	0	0	0.0001	0.0004	0.0003	0.0007	0.0004	0.0007	0.0006	0.0039	0.018	0.0899	0.2829	0.3694	0.1905	0.037	0.0044	0.0006	0.0002
YPL240C	HSP82; HSP90	8	G	6	1.8521701870344	1.88563826910388	1.56420891655193	2.50321508917444	0.685625686060845	0.845813589266287	0.796477426554343	0.773099782046235	0	0	0	0	0	0	0	0	0	0	0	0	0	0	0	0	0	0	0	0	0	0	0.0001	0.0001	0	0.0004	0.0004	0.0008	0.0009	0.0015	0.0009	0.0017	0.0005	0.0006	0.0001	0.0007	0.0029
YPL155C	KIP2	8	G	7	0.192714702595721	0.12809308836292	0.112160892149669	0.120816564634111	0.159268107397517	0.0939668945845175	0.100455097942001	0.0650402152322682	0	0	0	0	0	0	0	0	0	0	0	0	0	0	0	0.0001	0	0.0008	0.0015	0.005	0.0127	0.0295	0.0545	0.0814	0.1002	0.113	0.1082	0.1022	0.0796	0.0716	0.0622	0.0449	0.0428	0.0344	0.0265	0.0167	0.0073
YDR052C	DBF4; DNA52	8	G	8	0.0970402491977088	0.101516512246953	0.0968199083117258	0.105248613052698	0.0539087076073188	0.0440984345685368	0.0288402238614484	0.0469416701586908	0	0	0	0	0	0	0	0	0	0	0	0	0	0	0	0	0.0002	0.0006	0.0016	0.0065	0.0177	0.0449	0.1109	0.1887	0.2399	0.2027	0.1093	0.0341	0.0146	0.0084	0.0064	0.0042	0.0038	0.002	0.0022	0.0009	0.0003
YPL116W	HOS3	8	G	10	0.192455766663871	0.104658010499026	0.0958690787172628	0.122888368599977	0.160075354760837	0.0568223891208445	0.0477331756313558	0.0702888862527005	0	0	0	0	0	0	0	0	0	0	0	0	0	0	0.0001	0.0002	0.0001	0.0004	0.0019	0.0049	0.0132	0.0305	0.0572	0.082	0.1076	0.1109	0.1003	0.0944	0.0856	0.0705	0.0603	0.0504	0.0412	0.0318	0.0253	0.0171	0.0097
YBR169C	SSE2; HSP	8	G	11	0.187851155195692	0.103507003680351	0.10122283758977	0.121908353485912	0.152245176604108	0.0557168372825361	0.0524443295509585	0.0674490470801445	0	0	0	0	0	0	0	0	0	0	0	0.0001	0	0	0	0.0001	0.0002	0.0006	0.0028	0.0051	0.015	0.0362	0.0597	0.0813	0.1012	0.1095	0.1047	0.0951	0.0838	0.0689	0.0596	0.0501	0.0425	0.0347	0.0244	0.0145	0.0059
YOR354C	MSC6	8	G	12	0.184645234076662	0.106203208472888	0.0976146253595932	0.127815502547193	0.150657794635124	0.0585604722749567	0.0525327168610771	0.0722007913810869	0	0	0	0	0	0	0	0	0	0	0	0	0	0	0	0	0.0002	0.0004	0.0026	0.0074	0.0193	0.0341	0.0608	0.0918	0.0982	0.1065	0.1015	0.0948	0.0818	0.0725	0.0582	0.0529	0.0381	0.0312	0.0245	0.0131	0.0069
YER040W	GLN3	8	H	1	0.181297286065941	0.0999667632457354	0.0939331208841094	0.171860309309167	0.149106742478146	0.0563880865755539	0.0474032588811412	0.123462063759166	0	0	0	0	0	0	0	0	0	0	0	0	0	0	0	0	0.0001	0.0005	0.002	0.0078	0.0169	0.039	0.0631	0.0916	0.1038	0.1116	0.1036	0.094	0.0798	0.0676	0.055	0.0447	0.0406	0.0337	0.0226	0.0128	0.0057
YKR018C	YKR018C	8	H	2	0.189619698623647	0.100131038274807	0.0958418258656424	0.172297171840885	0.152217989205719	0.0512730571470233	0.0519868742973373	0.132025156467382	0	0	0	0	0	0	0	0	0	0	0	0	0	0	0	0	0.0002	0.0008	0.0029	0.007	0.0183	0.0338	0.0579	0.0782	0.0999	0.1044	0.1044	0.0949	0.0824	0.0699	0.0626	0.0556	0.0446	0.0324	0.0252	0.0144	0.007
YIL091C	UTP25	8	H	3	0.183404539118221	0.107855458963045	0.11141768973896	0.16756275548029	0.147409132260267	0.0548688587018243	0.0592877417290111	0.130466369829888	0	0	0	0	0	0	0	0	0	0	0	0	0	0	0	0.0001	0.0002	0.0009	0.0033	0.0058	0.0178	0.0389	0.0655	0.0869	0.102	0.1017	0.1071	0.0888	0.0808	0.069	0.0604	0.052	0.0434	0.0305	0.0221	0.0141	0.0064
YFL047W	RGD2	8	H	4	0.183040989582962	0.101938880972742	0.100657655164108	0.17335719815733	0.150892722452725	0.0512301779210285	0.0499002966433614	0.127689711368517	0.0001	0	0	0	0	0	0	0	0	0	0	0	0	0	0.0001	0.0001	0.0004	0.0011	0.0035	0.0088	0.0207	0.0375	0.0638	0.0835	0.0992	0.1036	0.105	0.0983	0.0805	0.073	0.0546	0.0501	0.0402	0.027	0.0243	0.015	0.0062
YLR006C	SSK1	8	H	5	0.194980576562466	0.102760126221558	0.100843567707319	0.195519857261396	0.155185123410436	0.0609673571305874	0.0492400213800198	0.149143569425346	0	0	0	0	0	0	0	0	0	0	0	0	0	0	0	0	0.0002	0.0007	0.0024	0.0072	0.015	0.0324	0.0493	0.0765	0.0926	0.1074	0.1026	0.0996	0.0826	0.0769	0.0671	0.0559	0.0454	0.0336	0.0249	0.0148	0.0086
YDL176W	YDL176W	8	H	6	0.185514244170737	0.100848031385041	0.10200103767108	0.172580581232578	0.150641502621971	0.0546801338039114	0.0572646907948988	0.125110416512637	0	0	0	0	0	0	0	0	0	0	0	0	0	0	0.0001	0.0001	0.0003	0.0009	0.0029	0.0081	0.0177	0.0385	0.059	0.0842	0.103	0.1016	0.1045	0.0922	0.0831	0.069	0.0628	0.0514	0.0415	0.0319	0.0225	0.015	0.007
YBL035C	POL12	8	H	7	0.197752271841087	0.100254534488938	0.104227010994282	0.166042927426675	0.159694969992507	0.0519119359678131	0.0572211187439046	0.122849660182877	0	0	0	0	0	0	0	0	0	0	0	0	0	0	0	0.0001	0.0004	0.0005	0.0024	0.0057	0.0153	0.0314	0.0538	0.0743	0.0995	0.1051	0.0998	0.0913	0.0856	0.073	0.0667	0.0563	0.0452	0.0367	0.0288	0.0149	0.0091
YEL011W	GLC3	8	H	8	0.122151171422862	0.155702008164765	0.124725009845446	0.101182068213474	0.0514432070450804	0.0614973365093014	0.0412048536308117	0.0361662743235169	0	0	0	0	0	0	0	0	0	0	0	0	0	0	0	0	0	0	0.000282605623851915	0.00254345061466723	0.00409778154585276	0.0134237671329659	0.0354670057934153	0.0871838349583157	0.154302670623145	0.216193302246715	0.213932457255899	0.152607036880034	0.0733361593895719	0.0282605623851915	0.00847816871555744	0.00452168998163063	0.00183693655503745	0.00155433093118553	0.00127172530733362	0.000282605623851915	0.000141302811925957
YLR266C	PDR8	8	H	9	0.19995207377253	0.0996053291012979	0.10244483005429	0.166681189502405	0.167214991136228	0.0500256354789436	0.0535305505093713	0.121210796004136	0	0	0	0	0	0	0	0	0	0	0	0	0	0	0	0	0.0004	0.0008	0.0019	0.0053	0.0119	0.0327	0.0549	0.0779	0.097	0.1094	0.1001	0.0917	0.0892	0.0734	0.0603	0.0516	0.0399	0.0369	0.0286	0.0184	0.0111
YIL108W	YIL108W	8	H	10	0.19648717542096	0.104232167530944	0.101573176276635	0.173808773127331	0.162763024897721	0.0567675253402427	0.0518230041202733	0.132118928735403	0	0	0	0	0	0	0	0	0	0	0	0	0	0	0.0001	0	0.0002	0.0006	0.0019	0.0051	0.015	0.0305	0.0532	0.0799	0.0977	0.1054	0.1053	0.0947	0.0881	0.0707	0.0618	0.0551	0.0429	0.0358	0.0238	0.0178	0.0087
YDR234W	LYS4; LYS3	8	H	11	0.188794911826057	0.11308281375008	0.106242871428921	0.175777464681069	0.154918487895602	0.0619271752314394	0.0627055613631859	0.135403156267739	0	0	0	0	0	0	0	0	0	0	0	0	0	0	0	0.0002	0.0001	0.0005	0.0029	0.0088	0.0179	0.0333	0.0572	0.0834	0.0971	0.1055	0.1061	0.0924	0.0854	0.0717	0.0587	0.0559	0.0431	0.0331	0.0196	0.0148	0.0076
YPR175W	DPB2	8	H	12	0.189607837106163	0.105354003198927	0.102839296623107	0.170094594112388	0.152868864932683	0.0581380013658361	0.0624081865030994	0.131307073042279	0	0	0	0	0	0	0	0	0	0	0	0	0	0	0	0	0.0001	0.0005	0.0014	0.0044	0.0145	0.0308	0.0613	0.0815	0.0967	0.1124	0.1043	0.0981	0.0824	0.0705	0.0646	0.0488	0.0426	0.0366	0.0246	0.0135	0.0068
YIL144W	TID3; HEC1; NDC80	9	A	1	0.0871635202362626	0.122505172778099	0.136534662362677	0.161004265919563	0.0767531059965181	0.381361806673092	0.147445738704482	0.174253354145936	0	0	0	0	0	0	0	0	0	0	0	0	0	0	0	0	0	0.00260926288323549	0.00978473581213307	0.0228310502283105	0.0560991519895629	0.107632093933464	0.152641878669276	0.176125244618395	0.181996086105675	0.141552511415525	0.0782778864970646	0.0352250489236791	0.0182648401826484	0.00652315720808871	0.00326157860404436	0.00326157860404436	0.00130463144161774	0.000652315720808871	0	0	0.000652315720808871
YJR110W	YMR1	9	A	2	0.100987417784182	0.113120571466208	0.106471092624408	0.106624127371019	0.0297184200326914	0.0357643353495339	0.0309426445000197	0.0290153827861129	0	0	0	0	0	0	0	0	0	0	0	0	0	0	0	0	0	0.000167056465085199	0.000501169395255596	0.00150350818576679	0.00651520213832275	0.0248914132976946	0.0634814567323755	0.139325091881056	0.232709655863682	0.257601069161377	0.177413965920481	0.0715001670564651	0.0192114934847979	0.00317407283661878	0.00150350818576679	0.000334112930170398	0.000167056465085199	0	0	0	0
YIL105C	SLM1; LIT2	9	A	3	0.146505404807072	0.160434025871984	0.156933196989738	0.143404523270377	0.0350644827873982	0.0413468271476124	0.0409851294236279	0.0335625274483093	0	0	0	0	0	0	0	0	0	0	0	0	0	0	0	0	0	0	0	0	0	0.000263817438332674	0.00263817438332674	0.00923361034164358	0.0393087983115684	0.122675108824693	0.270280965571824	0.315657564965044	0.177285318559557	0.0519720353515367	0.0075187969924812	0.00224244822582773	0.000923361034164358	0	0	0	0
YKL017C	HCS1; DIP1	9	A	4	0.112312251227606	0.11673323649215	0.112110806375589	0.104250257613463	0.0312797917732468	0.0343612380362925	0.0367371134454154	0.0276669857454339	0	0	0	0	0	0	0	0	0	0	0	0	0	0	0	0	0	0	0.0002	0.0007	0.0023	0.0081	0.0249	0.0763	0.1903	0.2922	0.2472	0.1147	0.0337	0.0061	0.0023	0.0005	0.0001	0.0002	0.0001	0.0001	0
YHL029C	OCA5	9	A	5	0.173029275976231	0.16056258547831	0.149230957687861	0.155460731731197	0.0385161679476602	0.0402246719391094	0.0396915077752056	0.0354347152540459	0	0	0	0	0	0	0	0	0	0	0	0	0	0	0	0	0	0	0	0.000208855472013367	0	0	0.00104427736006683	0.0012531328320802	0.0068922305764411	0.0401002506265664	0.126357560568087	0.296992481203008	0.318086883876358	0.165831244778613	0.0369674185463659	0.00543024227234754	0.0006265664160401	0.000208855472013367	0	0	0
YMR232W	FUS2	9	A	6	0.0785637067039479	0.0983547232495285	0.0950023137810922	0.0840341699123945	0.0431848185666319	0.0368650456420119	0.0319382919097951	0.0260884648639768	0	0	0	0	0	0	0	0	0	0	0	0	0	0	0.0001	0.0001	0.001	0.0029	0.0098	0.0257	0.0621	0.1132	0.1752	0.205	0.1778	0.1281	0.0609	0.0248	0.0093	0.0025	0.0005	0.0001	0.0001	0.0003	0	0.0001	0.0002
YDR362C	TFC6	9	A	7	0.101918103265607	0.103632698418559	0.109672339784159	0.0978535111973683	0.0296135782890725	0.0358530643891092	0.0319261054654386	0.0306057094372683	0	0	0	0	0	0	0	0	0	0	0	0	0	0	0	0	0	0	0.000658978583196046	0.00263591433278418	0.00691927512355848	0.0204283360790774	0.0619439868204283	0.135255354200988	0.217133443163097	0.27166392092257	0.182701812191104	0.0762767710049423	0.0194398682042834	0.00345963756177924	0.000988467874794069	0.000329489291598023	0.000164744645799012	0	0	0	0
YMR032W	HOF1; CYK2	9	A	8	0.100396021519437	0.103127742901539	0.107032545338516	0.0974879147154782	0.0300845151361876	0.0339918621805936	0.031452983839395	0.027994322910479	0	0	0	0	0	0	0	0	0	0	0	0	0	0	0	0	0	0.000713393971820938	0.000535045478865704	0.00214018191546281	0.00820403067594079	0.0237203495630462	0.0654538969145711	0.146780809702158	0.233993222757268	0.253611556982344	0.168360977349741	0.0708043517032281	0.0196183342250758	0.0046370608168361	0.000891742464776173	0.000535045478865704	0	0	0	0	0
YJL057C	IKS1	9	A	9	0.0889595436204557	0.0919038685428614	0.093749996690323	0.080549106564093	0.0284340186408589	0.031004938673942	0.0297219516125568	0.0249860676014168	0	0	0	0	0	0	0	0	0	0	0	0	0	0	0	0	0	0.000602772754671489	0.00241109101868596	0.00798673899939723	0.0203435804701627	0.0512356841470765	0.112115732368897	0.201326100060277	0.248945147679325	0.202380952380952	0.110006027727547	0.0322483423749247	0.00753465943339361	0.00150693188667872	0.000602772754671489	0.000452079566003617	0	0.000150693188667872	0.000150693188667872	0	0
YDR458C	HEH2	9	A	10	0.1161733339382	0.122538537898618	0.122180625967609	0.112047107530852	0.0344859844266588	0.037339424846775	0.0339595732525055	0.029015886309633	0	0	0	0	0	0	0	0	0	0	0	0	0	0	0	0	0	0	0.000217438573602957	0	0.00173950858882366	0.00978473581213307	0.0269623831267667	0.0804522722330941	0.169384648836704	0.245053272450533	0.245053272450533	0.15220700152207	0.0547945205479452	0.010219612959339	0.00282670145683844	0.000652315720808871	0.000217438573602957	0.000217438573602957	0.000217438573602957	0	0
YOR275C	RIM20	9	A	11	0.103054085226165	0.112011955623463	0.11389184547875	0.101840034594695	0.0307829016978663	0.0335628437751705	0.032926271577704	0.0275155332354162	0	0	0	0	0	0	0	0	0	0	0	0	0	0	0	0	0	0.000335345405767941	0.000335345405767941	0.00234741784037559	0.00620389000670691	0.0199530516431925	0.0576794097920858	0.134808853118712	0.216297786720322	0.262072434607646	0.191985244802146	0.0809859154929577	0.0207914151576123	0.00352112676056338	0.00150905432595573	0.000838363514419852	0.000335345405767941	0	0	0	0
YLR369W	SSQ1; SSC2	9	A	12	0.125344234630509	0.151083910099987	0.147692537699563	0.122053492884558	0.0361903121995314	0.0430380291490845	0.0420198675177342	0.0305041224552792	0	0	0	0	0	0	0	0	0	0	0	0	0	0	0	0	0	0	0	0.000141302811925957	0.000706514059629787	0.00367387311007489	0.0134237671329659	0.0486081673025293	0.127879044792991	0.231877914370496	0.272855729829024	0.199095662003674	0.0758796100042391	0.0186519711742264	0.00423908435777872	0.00211954217888936	0.000423908435777872	0.000282605623851915	0	0.000141302811925957	0
YDL141W	BPL1; ACC2	9	B	1	0.155117327404685	0.159149185618424	0.147796851651321	0.147976254260516	0.0361589372383168	0.0409998573712893	0.039217789570858	0.0389169254424284	0	0	0	0	0	0	0	0	0	0	0	0	0	0	0	0	0	0	0	0	0.0001	0.0005	0.0011	0.0052	0.0253	0.0838	0.2269	0.3309	0.2349	0.0749	0.0129	0.0024	0.0009	0.0002	0	0	0
YPL222W	FMP40	9	B	2	0.0889523404215841	0.109921895607511	0.108749907452403	0.0983189580631692	0.0288859330110071	0.0344653509217766	0.0355200008961858	0.028869881324155	0	0	0	0	0	0	0	0	0	0	0	0	0	0	0	0.0001	0.0001	0.0003	0.0021	0.0074	0.0216	0.0562	0.121	0.2033	0.2346	0.1933	0.1084	0.0382	0.0104	0.0019	0.0007	0.0002	0.0002	0	0	0	0
YLR399C	BDF1	9	B	3	0.332727258102475	0.32985678648165	0.262223253021427	0.270759888834203	0.0844341796293269	0.100294665694217	0.0814013825358552	0.0634594066692326	0	0	0	0	0	0	0	0	0	0	0	0	0	0	0	0	0	0	0	0	0	0.0001	0.0003	0.0003	0.0006	0.0014	0.0035	0.0098	0.0242	0.0831	0.2047	0.3068	0.2319	0.1051	0.0241	0.0034	0.0003
YLR153C	ACS2	9	B	4	0.914325121903186	0.914609197622781	0.746002803581127	1.34578115536232	0.234665223598603	0.252824216076256	0.244288313346941	0.260617695092722	0	0	0	0	0	0	0	0	0	0	0	0	0	0	0	0	0	0	0	0	0.0002	0	0	0.0001	0.0004	0.0002	0.0003	0.0007	0.001	0.0012	0.0013	0.0012	0.0035	0.0082	0.0442	0.1622	0.2877
YIR003W	AIM21	9	B	5	0.158661517359309	0.168121781785104	0.151313315820516	0.139800485271907	0.0496556316148172	0.0512438768843316	0.0447207962201599	0.0585976733095568	0	0	0	0	0	0	0	0	0	0	0	0	0	0	0	0	0	0	0	0	0.0001	0.0003	0.0015	0.0055	0.021	0.0857	0.2178	0.3105	0.239	0.0914	0.0217	0.0037	0.0005	0	0.0001	0.0002	0.0003
YOL023W	IFM1	9	B	6	0.0967208683218107	0.127077536628867	0.131560953354444	0.109258104656669	0.0433413112583177	0.0688097813562035	0.0743961818941467	0.0821834508854583	0	0	0	0	0	0	0	0	0	0	0	0	0	0	0	0	0	0.0001	0.0005	0.0029	0.0123	0.0402	0.1057	0.1976	0.2375	0.1813	0.1171	0.0619	0.0276	0.0082	0.0033	0.0019	0.0006	0.0007	0.0001	0	0.0001
YNL103W	MET4	9	B	7	0.0961887432526504	0.128841062339536	0.126158738636743	0.111906538221069	0.0359744469262938	0.0460927124636394	0.0392842790235878	0.0412000926584765	0	0	0	0	0	0	0	0	0	0	0	0	0	0	0	0	0	0.0001	0.0007	0.0031	0.0107	0.0309	0.0888	0.1864	0.2509	0.2188	0.1272	0.0562	0.0174	0.0061	0.0015	0.0006	0.0001	0	0	0.0001	0.0001
YNL008C	ASI3	9	B	8	0.0967504103268199	0.109933100122758	0.112351231168673	0.103906726909022	0.0326326880886116	0.0322957084317527	0.0347562959227096	0.028909476204286	0	0	0	0	0	0	0	0	0	0	0	0	0	0	0	0	0	0.0002	0.0009	0.0035	0.012	0.0279	0.0884	0.164	0.2362	0.2427	0.147	0.0562	0.0167	0.0029	0.0009	0.0003	0	0.0001	0	0	0
YBR260C	RGD1	9	B	9	0.13724913679781	0.151239179777405	0.13466071608321	0.131159482807892	0.0389712609541777	0.0395290646956403	0.0377674550315938	0.0319107309353815	0	0	0	0	0	0	0	0	0	0	0	0	0	0	0	0	0	0	0	0.0003	0.0001	0.0013	0.0056	0.0225	0.0794	0.1891	0.2761	0.2465	0.1249	0.0406	0.0104	0.0024	0.0002	0.0004	0.0001	0	0
YLR002C	NOC3	9	B	10	0.180855666659423	0.190384769529184	0.181347325841727	0.182132492644146	0.0468888304947483	0.0551740620214406	0.0447449825029	0.0408176562589616	0	0	0	0	0	0	0	0	0	0	0	0	0	0	0	0	0	0	0	0	0.0001	0.0002	0.0013	0.0026	0.0106	0.0369	0.1157	0.2453	0.2968	0.2051	0.07	0.0118	0.0025	0.0007	0.0001	0.0001	0.0001
YLR299W	ECM38; CIS2	9	B	11	0.0731063960635787	0.101226466102533	0.0998678385800218	0.087947832493168	0.0300774599034694	0.0305670124844674	0.0315126400760338	0.0318365795595844	0	0	0	0	0	0	0	0	0	0	0	0	0	0.0001	0.0002	0.0006	0.002	0.007	0.0175	0.0428	0.0839	0.1299	0.1721	0.1974	0.1667	0.1045	0.0496	0.016	0.0062	0.002	0.0006	0.0005	0.0001	0.0002	0.0001	0	0
YPR161C	SGV1; BUR1	9	B	12	0.118752250964074	0.138076976166272	0.14702580303768	0.116966731943741	0.031559941910416	0.0369341571672517	0.0364751704786927	0.0292270556608027	0	0	0	0	0	0	0	0	0	0	0	0	0	0	0	0	0	0	0.0001	0.0004	0.0013	0.0052	0.0174	0.0571	0.1545	0.2671	0.2679	0.1603	0.0552	0.011	0.0021	0.0003	0.0001	0	0	0	0
YGL071W	AFT1; RCS1	9	C	1	0.109185304587787	0.114425063094095	0.114125558441575	0.125786499280974	0.0419262528115082	0.040013449582798	0.0402896389730134	0.0472140679894225	0	0	0	0	0	0	0	0	0	0	0	0	0	0	0	0	0	0	0.00027766208524226	0.0013883104262113	0.00319311398028599	0.0122171317506594	0.0358184089962516	0.108843537414966	0.194363459669582	0.276829098986533	0.217548243787311	0.107871720116618	0.0334582812716923	0.00610856587532972	0.00124947938359017	0.00069415521310565	0	0	0	0	0
YBL060W	YEL1	9	C	2	0.100934288755467	0.10716354907123	0.106664205375899	0.103645864936228	0.0307988252984854	0.0332256481988603	0.0338030657879411	0.0339681651183656	0	0	0	0	0	0	0	0	0	0	0	0	0	0	0	0	0.000146070698217937	0.000146070698217937	0.000438212094653812	0.00189891907683319	0.00715746421267894	0.0249780893952673	0.067776803973123	0.148407829389424	0.228892784107508	0.243938066023956	0.174554484370435	0.0743499853929302	0.0224948875255624	0.00292141396435875	0.0011685655857435	0.00058428279287175	0	0.000146070698217937	0	0	0
YDR172W	SUP35; GST1; PNM2; SAL3; SUF12; SUP2	9	C	3	0.829544671244697	0.844747595709911	0.851653309276283	0.862030385060638	0.170212282018705	0.218737837693567	0.304278593499866	0.178285410609534	0	0	0	0	0	0	0	0	0	0	0	0	0	0	0	0	0	0	0	0	0	0	0	0	0.0003	0.0009	0.001	0.0009	0.0002	0.0003	0.0007	0.0006	0.0009	0.0085	0.0562	0.2277	0.394
YLR403W	SFP1	9	C	4	0.15031074468598	0.14743445366116	0.148210900444138	0.146660376082595	0.0430734420048598	0.0482440293723468	0.0439839032984084	0.0431592115197521	0	0	0	0	0	0	0	0	0	0	0	0	0	0	0	0	0	0	0.000100250626566416	0.000100250626566416	0.000200501253132832	0.000601503759398496	0.00330827067669173	0.0128320802005013	0.047719298245614	0.126015037593985	0.235488721804511	0.283408521303258	0.189273182957393	0.0752882205513784	0.0211528822055138	0.0031077694235589	0.000802005012531328	0.000200501253132832	0	0.000100250626566416	0.000200501253132832
YKL025C	PAN3; ECM35	9	C	5	0.139702628614327	0.148443057066367	0.144033365098792	0.127693424121636	0.0359502166574219	0.0380604431686888	0.0391898268324525	0.0311295542829211	0	0	0	0	0	0	0	0	0	0	0	0	0	0	0	0	0	0	0	0.0001	0.0002	0.001	0.0039	0.0143	0.0569	0.1616	0.2984	0.2846	0.1347	0.0346	0.0065	0.0021	0.0005	0.0003	0.0001	0.0001	0.0001
YOR243C	PUS7	9	C	6	0.150300423178918	0.163644720092656	0.172334189820499	0.140443312539176	0.0390276872240667	0.0426416612195791	0.045369751783558	0.0349550205300466	0	0	0	0	0	0	0	0	0	0	0	0	0	0	0	0	0	0	0	0.0002	0.0001	0.0011	0.0041	0.0137	0.0372	0.115	0.2414	0.2928	0.2086	0.0658	0.0161	0.0026	0.0011	0.0001	0.0001	0	0
YLR330W	CHS5; CAL3	9	C	7	0.289858086873082	0.285055343848115	0.238141246567144	0.250229455030614	0.0632525575453517	0.072290242729212	0.0646362889166154	0.0491913454718091	0	0	0	0	0	0	0	0	0	0	0	0	0	0	0	0	0	0	0	0	0.0001	0.0001	0.0001	0.0001	0.0003	0.0001	0.0011	0.0049	0.0418	0.1689	0.3454	0.3004	0.1121	0.0207	0.0025	0.0007	0.0003
YBL051C	PIN4; MDT1	9	C	8	0.156840575443936	0.184091366549798	0.197870474837124	0.147207385940847	0.0367462312859651	0.0455901354199538	0.0553330249309735	0.0332467262693138	0	0	0	0	0	0	0	0	0	0	0	0	0	0	0	0	0	0	0	0	0.0001	0.0006	0.0007	0.0035	0.0197	0.0805	0.2263	0.3266	0.2365	0.0851	0.0165	0.003	0.0008	0.0001	0	0	0
YEL007W	MIT1	9	C	9	0.168080362538078	0.1995013489333	0.19534526673583	0.165408007478906	0.0419241328682885	0.0509420263371462	0.0537683951019415	0.0386082443270886	0	0	0	0	0	0	0	0	0	0	0	0	0	0	0	0	0	0	0	0	0.0004	0.0001	0.0009	0.002	0.015	0.0576	0.1684	0.2924	0.2783	0.1412	0.0356	0.0061	0.0013	0.0006	0	0	0.0001
YNR053C	NOG2	9	C	10	0.372261782157326	0.376585529152565	0.292601613745384	0.341607414839118	0.0889460279314576	0.0950675522333309	0.0799662313494549	0.0717463701022377	0	0	0	0	0	0	0	0	0	0	0	0	0	0	0	0	0	0	0	0.0001	0.0002	0	0.0001	0	0.0001	0.0006	0.001	0.004	0.0078	0.0327	0.118	0.2721	0.3248	0.1799	0.0488	0.0072	0.0016
YML056C	IMD4	9	C	11	0.275470930351569	0.288289429742557	0.275370934569587	0.345836132365548	0.0635734323462325	0.0729183916239741	0.0748312060784674	0.0645084995938439	0	0	0	0	0	0	0	0	0	0	0	0	0	0	0	0	0	0	0.0001	0.0004	0.0005	0.0008	0.0014	0.0012	0.0022	0.0039	0.0051	0.0168	0.0631	0.1983	0.343	0.2642	0.0848	0.0112	0.0021	0.0007	0.0002
YDR496C	PUF6	9	C	12	0.479675623644212	0.454610791962884	0.391345793467094	0.42797897829545	0.110769838287919	0.12161139311371	0.103729911091717	0.089347689953406	0	0	0	0	0	0	0	0	0	0	0	0	0	0	0	0.0001	0	0	0	0	0	0.0003	0.0001	0.0006	0.0006	0.0006	0.0006	0.0012	0.002	0.0058	0.0194	0.0672	0.2103	0.3389	0.2556	0.0813	0.0124
YDR332W	IRC3	9	D	1	0.0915702359043959	0.0993830495123227	0.098668518353929	0.0904621385606678	0.0304063406910588	0.031204603835359	0.0333286507311088	0.0294050432893326	0	0	0	0	0	0	0	0	0	0	0	0	0	0	0	0	0.0002	0.0004	0.0009	0.0047	0.0179	0.0476	0.1116	0.1895	0.2345	0.2171	0.1166	0.0444	0.0102	0.0024	0.0011	0.0002	0.0003	0.0003	0	0.0001	0
YDR444W	YDR444W	9	D	2	0.0974317194016357	0.111595342449528	0.113497404739974	0.102361877640848	0.0309397286245369	0.0338590763902803	0.035086741929771	0.0284555957167479	0	0	0	0	0	0	0	0	0	0	0	0	0	0	0	0	0	0.0002	0.0007	0.0031	0.0109	0.0265	0.0839	0.1685	0.2343	0.2395	0.1505	0.0598	0.0165	0.0037	0.001	0.0002	0.0005	0.0001	0	0.0001	0
YLR143W	DPH6	9	D	3	0.128053356385681	0.145341106119336	0.132807025931145	0.121147536728015	0.0344750129347399	0.0387014693586448	0.0390360123864827	0.0303519281653566	0	0	0	0	0	0	0	0	0	0	0	0	0	0	0	0	0	0	0	0.0002	0.0003	0.002	0.0104	0.0353	0.1029	0.2252	0.2969	0.2188	0.0848	0.018	0.0039	0.0007	0.0002	0.0002	0	0	0.0002
YJL034W	KAR2; GRP78; SSD1	9	D	4	0.0805237310137019	0.105437010023672	0.114042785014339	0.102427448710017	0.0429111521725707	0.0315637387274099	0.0490183509739829	0.0352461499586401	0	0	0	0	0	0	0	0	0	0	0	0	0	0.0001	0.0001	0	0.0007	0.0035	0.0118	0.0283	0.0664	0.1209	0.1623	0.1816	0.1625	0.1233	0.0816	0.039	0.0126	0.0037	0.0007	0.0001	0.0002	0.0002	0.0002	0	0
YKL179C	COY1	9	D	5	0.123323323785676	0.149957183489162	0.13236952554299	0.122557456483734	0.0335619691492642	0.0384947791144426	0.0379516852934119	0.0314527963851265	0	0	0	0	0	0	0	0	0	0	0	0	0	0	0	0	0	0	0.0001	0.0002	0.0011	0.0057	0.0158	0.0523	0.1262	0.2308	0.2871	0.1913	0.0683	0.0172	0.0027	0.0008	0.0004	0	0	0	0
YPL089C	RLM1	9	D	6	0.0836364914011973	0.104790202260929	0.105307661028124	0.0894238184562	0.0296068889046968	0.0333976260950273	0.0340895185168733	0.0270920256949013	0	0	0	0	0	0	0	0	0	0	0	0	0	0	0	0.0001	0.0003	0.001	0.0053	0.0136	0.0384	0.0777	0.1531	0.2069	0.2209	0.1601	0.0832	0.027	0.0081	0.0028	0.0007	0.0006	0.0001	0.0001	0	0	0
YNL045W	LAP2	9	D	7	0.142679251059615	0.157565127042037	0.149534616616504	0.108794339792266	0.059967615715479	0.0576806412723608	0.0608900768583982	0.0358594876380262	0	0	0	0	0	0	0	0	0	0	0	0	0	0	0	0	0	0	0.0001	0.0006	0.002	0.0072	0.0167	0.043	0.0834	0.1597	0.2108	0.2256	0.1499	0.0673	0.0232	0.0056	0.0025	0.0007	0.0012	0.0002	0
YDR320C	SWA2; AUX1; BUD24	9	D	8	0.136049266822105	0.153556782347704	0.147349712623973	0.13823340257042	0.0364191153396371	0.0420548839938093	0.0437847141917713	0.0335592038815387	0	0	0	0	0	0	0	0	0	0	0	0	0	0	0	0	0	0	0	0	0.0004	0.0015	0.0045	0.0197	0.0723	0.1922	0.2993	0.2509	0.1163	0.0332	0.0063	0.0022	0.0007	0.0003	0.0001	0.0001	0
YJL010C	NOP9	9	D	9	0.215983777416291	0.226643854463586	0.200447551838017	0.20936773062936	0.0517273276792159	0.0589953498771709	0.0562363832346196	0.0459898824169878	0	0	0	0	0	0	0	0	0	0	0	0	0	0	0	0	0	0	0	0	0	0.0004	0.0005	0.0017	0.0022	0.009	0.0334	0.1099	0.2561	0.3173	0.1991	0.0606	0.0077	0.0014	0.0003	0.0003	0.0001
YOR350C	MNE1; MNE	9	D	10	0.0997887681903474	0.11590993631326	0.119023813852247	0.0948183355390127	0.034195855773682	0.0349675431291699	0.0376830537957309	0.0288571251540666	0	0	0	0	0	0	0	0	0	0	0	0	0	0	0	0	0	0.0004	0.0014	0.0026	0.0113	0.0303	0.0765	0.154	0.2321	0.2296	0.1591	0.0723	0.0224	0.0042	0.0015	0.0009	0.0007	0.0005	0.0002	0	0
YER173W	RAD24	9	D	11	NaN	0.0942065122841706	0.103572717024366	0.0833485269354246	NaN	0.0371485603633338	0.040522601749133	0.0279159562116341	NaN	NaN	NaN	NaN	NaN	NaN	NaN	NaN	NaN	NaN	NaN	NaN	NaN	NaN	NaN	NaN	NaN	NaN	NaN	NaN	NaN	NaN	NaN	NaN	NaN	NaN	NaN	NaN	NaN	NaN	NaN	NaN	NaN	NaN	NaN	NaN	NaN
YKL079W	SMY1	9	D	12	0.128691164444901	0.139945076533114	0.133777766144262	0.114045668744613	0.033615511049087	0.0361123487342112	0.0388783439392764	0.029598768693234	0	0	0	0	0	0	0	0	0	0	0	0	0	0	0	0	0	0	0.0001	0.0003	0.0012	0.0033	0.0073	0.0309	0.097	0.2257	0.2995	0.2274	0.0822	0.0195	0.0037	0.0011	0.0006	0.0002	0	0	0
YBL067C	UBP13	9	E	1	0.0877585757252877	0.0976210327123114	0.0995474442604927	0.0947567251071891	0.0302637678789256	0.0336005337742684	0.0332364817066462	0.0280771448525177	0	0	0	0	0	0	0	0	0	0	0	0	0	0	0	0.0001	0.0001	0.0008	0.0026	0.0094	0.0239	0.0619	0.1289	0.1988	0.2439	0.183	0.0989	0.0335	0.0098	0.0029	0.0005	0.0004	0.0003	0.0001	0.0002	0	0
YER022W	SRB4; MED17	9	E	2	0.158028627405023	0.160187912783668	0.145222638413189	0.144851150748546	0.0405917789589741	0.0476012479224265	0.0436569980923525	0.0460271265276229	0	0	0	0	0	0	0	0	0	0	0	0	0	0	0	0	0	0	0.0001	0.0001	0	0.0004	0.0019	0.0065	0.0252	0.0919	0.2108	0.3038	0.2298	0.1007	0.0233	0.0044	0.0005	0.0005	0.0001	0	0
YOR249C	APC5; RMC1	9	E	3	0.100490632070387	0.105593003406875	0.116254112774363	0.109538577471027	0.0310355330639242	0.0328308352446099	0.0386003124128917	0.0462122959435488	0	0	0	0	0	0	0	0	0	0	0	0	0	0	0	0.0001	0	0	0.0008	0.0023	0.0067	0.0224	0.0669	0.1501	0.2377	0.2528	0.1669	0.0665	0.0189	0.0049	0.0019	0.0005	0.0005	0.0001	0	0	0
YBR117C	TKL2	9	E	4	0.0912184256458771	0.0977131302272509	0.106861453649377	0.0944120486836011	0.0343008542069459	0.0927059478903841	0.0513605834698678	0.0367536536050232	0	0	0	0	0	0	0	0	0	0	0	0	0	0	0	0	0	0.0005	0.0011	0.007	0.0179	0.0544	0.1131	0.1907	0.2446	0.1983	0.114	0.0383	0.0136	0.0038	0.0009	0.0009	0.0002	0.0003	0.0001	0	0.0001
YJL101C	GSH1	9	E	5	0.16022908384468	0.180079284255127	0.191973136532769	0.164921629869046	0.0398996606054009	0.0444191568522875	0.0529752695674918	0.0383333353345546	0	0	0	0	0	0	0	0	0	0	0	0	0	0	0	0	0	0	0	0	0.0002	0.0004	0.0015	0.0064	0.0255	0.0808	0.1914	0.3052	0.2575	0.1031	0.023	0.0035	0.001	0.0005	0	0	0
YBR216C	YBP1	9	E	6	0.147164181990008	0.155360651363719	0.154595698900866	0.139112425862626	0.0351962863841442	0.0384420350735161	0.0415699984090864	0.0340290961566381	0	0	0	0	0	0	0	0	0	0	0	0	0	0	0	0	0	0	0.0002	0	0.0001	0.0002	0.0025	0.0089	0.0357	0.1291	0.2595	0.3124	0.1839	0.0567	0.0088	0.0013	0.0007	0	0	0	0
YOR138C	RUP1	9	E	7	0.181897971277911	0.18153833380911	0.172316081229877	0.154585608437111	0.043914550024076	0.0473438438000342	0.0487561118680919	0.0356029718854117	0	0	0	0	0	0	0	0	0	0.0001	0	0	0	0	0	0	0	0	0	0	0	0.0003	0.0004	0.0017	0.0044	0.0249	0.1015	0.2601	0.3381	0.1965	0.0553	0.0123	0.0029	0.001	0.0001	0.0004	0
YGL113W	SLD3	9	E	8	0.0851847563166047	0.0991458148519978	0.115465881234231	0.0952577589936029	0.0320111449829797	0.0336508304864744	0.0429845616115254	0.0406949303700092	0	0	0	0	0	0	0	0	0	0	0	0	0	0	0	0	0.0006	0.001	0.0043	0.0133	0.0335	0.0763	0.1452	0.2079	0.2204	0.1627	0.0857	0.034	0.0098	0.0031	0.0013	0.0005	0.0002	0	0.0001	0	0
YLL007C	YLL007C; L1353	9	E	9	0.0919168930827781	0.0977113448556073	0.10420445890852	0.0950394006809101	0.0306326857888759	0.0336984788666683	0.0334878057275241	0.0278613248485785	0	0	0	0	0	0	0	0	0	0	0	0	0	0	0	0	0	0.0003	0.0015	0.0059	0.017	0.0522	0.1076	0.1861	0.2358	0.2137	0.1155	0.0463	0.0127	0.0034	0.001	0.0006	0.0003	0.0001	0	0	0
YDR307W	PMT7	9	E	10	0.120266602963505	0.128723005694313	0.133793078545904	0.13466755459625	0.037110665591187	0.040714685517135	0.0605754447200921	0.0343869144538058	0	0	0	0	0	0	0	0	0	0	0	0	0	0	0	0	0	0	0.0001	0.0003	0.0019	0.006	0.018	0.0572	0.1497	0.2624	0.272	0.1571	0.0503	0.0148	0.006	0.0028	0.0004	0.0005	0.0004	0.0001	0
YHR015W	MIP6	9	E	11	0.0810707709826156	0.0862134323610011	0.0904339405852136	0.0830707130584864	0.0302458154238278	0.0284286979353056	0.0324136678930294	0.0253058981871223	0	0	0	0	0	0	0	0	0	0	0	0	0	0	0	0	0.0001	0.0022	0.0059	0.0209	0.0431	0.0926	0.1558	0.2163	0.2118	0.1457	0.0713	0.0233	0.0077	0.0021	0.0004	0.0003	0.0001	0.0002	0.0001	0	0.0001
YLR234W	TOP3; EDR1	9	E	12	0.0905285393379845	0.105237638709526	0.104488970450617	0.09517568431574	0.0297810198388512	0.0338014857087759	0.0332130942293653	0.0261862707498732	0	0	0	0	0	0	0	0	0	0	0	0	0	0	0	0	0.0001	0.0007	0.0021	0.0072	0.0185	0.0499	0.1126	0.1914	0.2453	0.2042	0.1138	0.039	0.0105	0.0027	0.0011	0.0005	0.0003	0	0.0001	0	0
YBR259W	YBR259W; YBR1727	9	F	1	0.0946181483551891	0.104159035137351	0.100941571175947	0.0928570146258243	0.030275485297397	0.0400232314434964	0.0338809158819063	0.0294807259966032	0	0	0	0	0	0	0	0	0	0	0	0	0	0	0	0	0.0001	0.0002	0.0008	0.0043	0.0129	0.0363	0.0932	0.174	0.2501	0.2267	0.1309	0.0526	0.0134	0.0028	0.0007	0.0003	0.0004	0.0002	0.0001	0	0
YLR117C	CLF1; NTC77; SYF3	9	F	2	0.111958712949185	0.118954167233238	0.123055800373555	0.110733871634197	0.0321912559434339	0.035662658165403	0.0373115630457051	0.0324660595657091	0	0	0	0	0	0	0	0	0	0	0	0	0	0	0	0	0.0001	0	0	0.0007	0.0027	0.0089	0.0287	0.0923	0.1894	0.2705	0.2375	0.121	0.0376	0.0078	0.0013	0.001	0.0002	0.0002	0	0.0001	0
YPL043W	NOP4; NOP77	9	F	3	0.0873133324886934	0.103842264355783	0.100757705422713	0.0993216580169584	0.0297924671783111	0.0474283083689249	0.0346707658267341	0.0702972006535573	0	0	0	0	0	0	0	0	0	0	0	0	0	0	0	0	0.0003	0.0002	0.002	0.0098	0.0272	0.0664	0.1264	0.2011	0.2398	0.1828	0.0994	0.0316	0.0085	0.0026	0.0013	0.0004	0.0001	0	0	0.0001	0
YKL126W	YPK1; SLI2	9	F	4	0.231041620026942	0.242308699840868	0.219349428726168	0.208629940762107	0.0600425188526632	0.0643382571103327	0.0559796645656774	0.0453523762675201	0	0	0	0	0	0	0	0	0	0	0	0	0	0	0	0	0	0	0	0.0001	0.0001	0.0004	0.0003	0.001	0.0017	0.007	0.0252	0.0836	0.2078	0.3012	0.2343	0.1039	0.0268	0.0053	0.001	0.0001	0.0001
YNL027W	CRZ1; HAL8; TCN1	9	F	5	0.134998852635097	0.130161660875776	0.143575677578187	0.13094419347457	0.0352566735657389	0.03843707674721	0.0668998511569026	0.0377689531027054	0	0	0	0	0	0	0	0	0	0	0	0	0	0	0	0	0	0	0	0.0002	0.0004	0.0011	0.0053	0.0219	0.0714	0.1915	0.3057	0.2503	0.1147	0.0296	0.0058	0.0012	0.0005	0.0001	0.0002	0.0001	0
YDR295C	HDA2; PLO2	9	F	6	0.113022037204056	0.119996877935584	0.122290260876801	0.107263549700803	0.0319327756524622	0.0514551681097079	0.0432392940007469	0.0285795182149624	0	0	0	0	0	0	0	0	0	0	0	0	0	0	0	0	0	0	0	0.0002	0.0019	0.0081	0.0261	0.0813	0.1905	0.2716	0.2488	0.123	0.0373	0.0088	0.0017	0.0001	0.0005	0	0	0	0.0001
YER088C	DOT6; PBF2	9	F	7	0.144663427651567	0.157307552560986	0.146358541435879	0.160937419595322	0.0386211445316889	0.0512705780445168	0.0397971900401993	0.0403137290672035	0	0	0	0	0	0	0	0	0	0	0	0	0	0	0	0	0	0	0.0001	0	0.0002	0.0023	0.0052	0.0155	0.055	0.1376	0.2525	0.2866	0.1805	0.0527	0.009	0.0021	0.0002	0.0004	0	0	0
YJL128C	PBS2; HOG4; SFS4; SSK4	9	F	8	0.190017824146808	0.188066031408194	0.17423570024667	0.177067242786798	0.0407652710250777	0.0419066078127751	0.0431273680487807	0.0369045341892687	0	0	0	0	0	0	0	0	0	0	0	0	0	0	0	0	0	0	0	0	0	0.0002	0.0002	0.0007	0.0028	0.0148	0.0664	0.2069	0.3605	0.2599	0.074	0.011	0.0014	0.001	0.0001	0.0001	0
YDR194C	MSS116	9	F	9	0.244231633160904	0.256214685860627	0.29456078095345	0.223342644502533	0.056572742749089	0.0700067596977156	0.0745010116181176	0.0648507686828636	0	0	0	0	0	0	0	0	0	0	0	0	0	0	0	0	0	0	0	0	0	0	0	0.0004	0.0011	0.0029	0.0131	0.0443	0.1559	0.3002	0.3099	0.1395	0.0269	0.0038	0.0013	0.0003	0.0004
YFR048W	RMD8	9	F	10	0.0844311439652115	0.0967145828667341	0.0967493863420477	0.0883881362638073	0.0310513342378036	0.0322599504475857	0.0342679433740618	0.0313095434045164	0	0	0	0	0	0	0	0	0	0	0	0	0	0.0001	0	0	0.0002	0.0018	0.005	0.0134	0.036	0.0761	0.1421	0.214	0.2228	0.1649	0.0814	0.0276	0.0082	0.004	0.0013	0.0006	0.0002	0.0002	0	0.0001	0
YKR036C	CAF4	9	F	11	0.0994782137142785	0.107845114079856	0.106765361857183	0.101256028958834	0.0309139041138719	0.0308508166809269	0.0344876744729865	0.0367933332638982	0	0	0	0	0	0	0	0	0	0	0	0	0	0	0	0	0	0.0002	0.0004	0.0028	0.0085	0.0265	0.0709	0.1517	0.2419	0.2425	0.1614	0.0679	0.0178	0.0052	0.0017	0.0003	0.0002	0	0.0001	0	0
YJR098C	YJR098C; J1936	9	F	12	0.100232868470903	0.115266270822751	0.117917968619816	0.10165585697911	0.0314674718759837	0.0324558903388316	0.0379629439190254	0.0289741187614617	0	0	0	0	0	0	0	0	0	0	0	0	0	0	0	0	0.0002	0.0001	0.0007	0.0024	0.0082	0.0242	0.0669	0.1499	0.2362	0.2541	0.1589	0.0699	0.0211	0.0049	0.0013	0.0004	0.0003	0.0002	0.0001	0	0
YER077C	YER077C	9	G	1	0.0884776126939314	0.10459985786842	0.111577554661775	0.0967362464879688	0.0300958270305337	0.0335670163695036	0.0381779405839923	0.0317547893771029	0	0	0	0	0	0	0	0	0	0	0	0	0	0	0	0	0.000170068027210884	0.000680272108843537	0.00306122448979592	0.0112244897959184	0.0214285714285714	0.0620748299319728	0.125170068027211	0.195918367346939	0.237755102040816	0.185714285714286	0.102721088435374	0.0394557823129252	0.0105442176870748	0.00289115646258503	0.000850340136054422	0	0	0.000170068027210884	0.000170068027210884	0	0
YLR260W	LCB5	9	G	2	0.0734832678287863	0.0844076856755818	0.0866059204400621	0.0844407808604094	0.0275102808331434	0.0345851670899744	0.034492224548107	0.0452587657027966	0	0	0	0	0	0	0	0	0	0	0	0	0	0	0.0002	0.0002	0.002	0.0048	0.0165	0.0319	0.0726	0.1283	0.1834	0.2068	0.1768	0.1079	0.0475	0.0144	0.0047	0.001	0.0006	0.0003	0.0001	0	0	0	0
YBL024W	NCL1; TRM4	9	G	3	0.47545647803009	0.471565234921983	0.358375215406259	0.410465701065933	0.117610784068415	0.123437983030065	0.0862156372505761	0.0820149514105221	0	0	0	0	0	0	0	0	0	0	0	0	0	0	0	0	0	0.000140036409466461	0	0	0.000280072818932923	0.000280072818932923	0.000280072818932923	0.000140036409466461	0.000420109228399384	0.000700182047332306	0.00140036409466461	0.00238061896092984	0.00364094664612799	0.0068617840638566	0.0224058255146338	0.0805209354432152	0.219997199271811	0.325024506371657	0.227699201792466	0.0864024646408066	0.0183447696401064
YPR074C	TKL1	9	G	4	1.83526853545381	1.6916139099886	1.25200913587768	2.64383659751331	0.45949619432335	0.45208851193235	0.402129101901377	0.460436332147137	0	0	0	0	0	0	0	0	0	0	0	0	0	0	0	0	0	0	0.0001	0	0	0.0003	0	0.0004	0.0002	0.0001	0.0001	0.0004	0.0007	0.0007	0.0011	0.0011	0.0015	0.001	0.0008	0.0023	0.0016
YMR061W	RNA14	9	G	5	0.116735914767223	0.137607573602214	0.161952441672646	0.113623731098	0.0552565400259529	0.0666273317463351	0.0697338230965619	0.0668954069463504	0	0	0	0	0	0	0	0	0	0	0	0	0	0	0	0	0	0.0001	0.0001	0.0007	0.0025	0.0076	0.0296	0.078	0.174	0.2552	0.241	0.1429	0.0535	0.0104	0.0028	0.0005	0	0.0001	0.0001	0	0.0001
YDR452W	PPN1; PHM5	9	G	6	0.0923712899517146	0.104005907049106	0.110502541508819	0.10327633949205	0.0361149426372775	0.0405892101319367	0.0389548554513788	0.0351192212839234	0	0	0	0	0	0	0	0	0	0	0	0	0	0	0	0	0.0003	0.0006	0.0013	0.0085	0.0193	0.049	0.1013	0.1768	0.2298	0.2201	0.1349	0.0433	0.0121	0.0017	0.0004	0.0002	0.0002	0	0.0001	0	0
YLR427W	MAG2	9	G	7	0.107745301205026	0.114171441792091	0.101450264072654	0.109338395639387	0.033779621788503	0.0352180072267714	0.03790512999766	0.0286693748797645	0	0	0	0	0	0	0	0	0	0	0	0	0	0	0	0	0	0.0002	0.0002	0.0005	0.003	0.0132	0.0368	0.1111	0.2099	0.2782	0.2096	0.1002	0.0302	0.0052	0.0012	0.0001	0.0003	0	0	0	0
YML088W	UFO1	9	G	8	0.0913958712097939	0.0988578460553009	0.095652701407118	0.0978076229375183	0.0298595366602005	0.037592281199652	0.0337317060674266	0.0432018613219445	0	0	0	0	0	0	0	0	0	0	0	0	0	0	0	0	0.0003	0.0011	0.0013	0.0074	0.0213	0.0499	0.1047	0.1858	0.2383	0.2073	0.1218	0.0452	0.0118	0.0021	0.0012	0.0002	0.0001	0.0002	0	0	0
YML020W	YML020W	9	G	9	0.0995283660398086	0.110251645198737	0.109975144479964	0.10304415477726	0.0302133615277024	0.0351046016935852	0.0523544568919362	0.0395605528719267	0	0	0	0	0	0	0	0	0	0	0	0	0	0	0	0	0	0.0002	0.0006	0.0021	0.008	0.0277	0.0707	0.1519	0.2298	0.2543	0.1637	0.0662	0.0188	0.0044	0.001	0.0003	0.0003	0	0	0	0
YMR137C	PSO2; SNM1	9	G	10	0.0828671256379703	0.0970014154183168	0.0992862187605479	0.0932500051509496	0.0292538093601055	0.0400497995568296	0.0352398377996844	0.0584740328558783	0	0	0	0	0	0	0	0	0	0	0	0	0	0	0	0.0001	0.0002	0.0012	0.0064	0.0155	0.0356	0.0847	0.1476	0.2154	0.2194	0.1587	0.0784	0.0271	0.0064	0.0022	0.0006	0.0001	0.0001	0.0001	0.0002	0	0
YPL104W	MSD1	9	G	11	0.095705049175022	0.112608657255617	0.121584715963445	0.0976974541342715	0.0320768745025404	0.0355711545611392	0.0429390792253342	0.0287869473757259	0	0	0	0	0	0	0	0	0	0	0	0	0	0	0	0	0.0002	0.0003	0.0013	0.0041	0.0126	0.0403	0.0878	0.1758	0.2361	0.2234	0.1402	0.0553	0.0153	0.0046	0.0013	0.0007	0.0003	0.0002	0.0002	0	0
YOL113W	SKM1	9	G	12	0.0805406441497767	0.0917293352353853	0.0914806007395399	0.0822236756877862	0.0307900624098043	0.0308249209372797	0.0434137385157429	0.025457284572331	0	0	0	0	0	0	0	0	0	0	0	0	0	0	0.0001	0.0003	0.0014	0.0014	0.0066	0.0203	0.0484	0.098	0.1553	0.2101	0.2106	0.1438	0.0686	0.0244	0.007	0.0023	0.0004	0.0005	0.0001	0.0003	0	0	0
YHR084W	STE12	9	H	1	0.109280067247122	0.125308528248341	0.126312731013133	0.099166797532399	0.0319499418447077	0.0397616385470555	0.0370364719071608	0.027344551379249	0	0	0	0	0	0	0	0	0	0	0	0	0	0	0	0	0	0	0.0001	0.001	0.0032	0.0134	0.0427	0.1042	0.1991	0.2598	0.2181	0.118	0.0313	0.0065	0.0017	0.0007	0.0001	0.0001	0	0	0
YMR108W	ILV2; SMR1	9	H	2	0.760142259861786	0.711984641371597	0.596663834874212	0.586566708474462	0.383763428652861	0.292686695364594	0.194358555300423	0.192447344817847	0	0	0	0	0	0	0	0	0	0	0	0	0	0	0	0	0	0	0	0	0.0001	0.0001	0.0004	0.0004	0.0005	0.0017	0.0015	0.0017	0.0046	0.0081	0.018	0.0404	0.0791	0.1266	0.1473	0.1517	0.1375
YMR075W	RCO1	9	H	3	0.0894286513737254	0.10314344496666	0.107500503709568	0.090394694125661	0.0408949629371358	0.0426355312239054	0.035352977477124	0.0281843212040828	0	0	0	0	0	0	0	0	0	0	0	0	0	0	0	0	0.0001	0.0007	0.0022	0.0081	0.0236	0.0566	0.1239	0.1995	0.2331	0.1938	0.1076	0.0377	0.0094	0.0017	0.0005	0.0002	0.0002	0.0004	0	0.0002	0.0001
YDR129C	SAC6	9	H	4	0.619525980507117	0.668463228686704	0.520805729482856	0.576691819053685	0.178689070372534	0.197972388306657	0.188866587767422	0.112432444550778	0	0	0	0	0	0	0	0	0	0	0	0	0	0	0	0	0	0	0	0.0002	0.0006	0.0006	0.0013	0.0005	0.0007	0.0011	0.0006	0.0008	0.0005	0.0007	0.0012	0.0141	0.0571	0.1656	0.2976	0.278	0.132
YMR104C	YPK2; YKR2	9	H	5	0.0998099836236266	0.125176606200608	0.113051712544619	0.0927101412185004	0.0347177173869578	0.0505768293218137	0.0360100565292962	0.0294840321961222	0	0	0	0	0	0	0	0	0	0	0	0	0	0	0	0	0	0.0001	0.0011	0.002	0.0103	0.0288	0.0735	0.1547	0.2348	0.2385	0.1565	0.0732	0.0186	0.0052	0.0008	0.0004	0.0002	0.0004	0.0008	0.0001	0
YBR212W	NGR1; RBP1	9	H	6	0.177372631505212	0.185939336407589	0.158184816856195	0.136288875773016	0.0415433709264058	0.0468474744810502	0.0470369670062914	0.0370459311678609	0	0	0	0	0	0	0	0	0	0	0	0	0	0	0	0	0	0	0	0.0001	0.0001	0.0001	0.0007	0.0021	0.0067	0.0308	0.1197	0.2716	0.3278	0.1814	0.0475	0.0094	0.0011	0.0005	0.0001	0.0003	0
YKL029C	MAE1	9	H	7	0.302979059544734	0.27780250212096	0.200337104640669	0.29786382546827	0.0906641120226689	0.0900252187421176	0.0653221800330566	0.0756950605797169	0	0	0	0	0	0	0	0	0	0	0	0	0	0	0	0	0	0.0001	0	0	0	0.0001	0.0002	0.0006	0.0008	0.0016	0.0055	0.0199	0.0592	0.1479	0.2569	0.2698	0.1627	0.0565	0.0144	0.0028	0.0007
YBR121C	GRS1	9	H	8	1.13573755076192	1.11338093931612	0.916581565808677	1.02423980734863	0.244419330023534	0.246103962510989	0.238804546000013	0.190694186276797	0	0	0	0	0	0	0	0	0	0	0	0	0	0	0	0	0	0	0	0	0	0.0002	0.0003	0.0002	0.0002	0.0003	0.0003	0.001	0.0008	0.0019	0.0027	0.0019	0.0007	0.0016	0.0029	0.0143	0.0923
YDR137W	RGP1	9	H	9	0.0940542629239147	0.112806402549433	0.110163536425452	0.0983582069133966	0.0475633234794835	0.0549907223192922	0.0489670244430282	0.0643531290525179	0	0	0	0	0	0	0	0	0	0	0	0	0	0	0	0	0.0001	0.0005	0.0015	0.0048	0.0121	0.0445	0.1007	0.1944	0.2382	0.2146	0.1204	0.0511	0.0114	0.0031	0.0007	0.0004	0.0001	0.0001	0	0	0.0003
YNL197C	WHI3	9	H	10	0.195204157548462	0.215491001127305	0.215452425293685	0.193630798531577	0.0509858630581302	0.0510229679012254	0.0517280615790754	0.0435438051077126	0	0	0	0	0	0	0	0	0	0	0	0	0	0	0	0	0	0	0	0.0001	0.0004	0.0002	0.0002	0.0018	0.0049	0.0181	0.0626	0.1834	0.3274	0.2732	0.1017	0.0209	0.0035	0.0004	0.0003	0.0002	0.0002
YGL066W	SGF73	9	H	11	0.104762415895954	0.126171810424968	0.133469267789297	0.101849775880826	0.0446323703209546	0.0520555288496274	0.0669117275272879	0.0381542734608941	0	0	0	0	0	0	0	0	0	0	0	0	0	0	0	0.0001	0	0.0003	0.0007	0.0021	0.0082	0.0226	0.0658	0.1375	0.2183	0.2382	0.1806	0.0866	0.0248	0.0067	0.0026	0.0012	0.0013	0.0008	0.0008	0.0004	0
YPR179C	HDA3; PLO1	9	H	12	0.101199780505299	0.11264102937002	0.115059959110131	0.0921968094000162	0.0344351057135649	0.044807999865021	0.0425793898623294	0.0315526253400497	0	0	0	0	0	0	0	0	0	0	0	0	0	0	0	0	0	0.0002	0.0004	0.0025	0.0064	0.0211	0.0644	0.1447	0.2373	0.2514	0.1766	0.0688	0.019	0.0047	0.0016	0.0002	0.0002	0.0002	0	0.0002	0
YDR389W	SAC7	10	A	1	0.122189992518862	0.139807811729021	0.146514803928915	0.13850184823611	0.038357393115439	0.0380348296477522	0.0388904712405592	0.0373186146652105	0	0	0	0	0	0	0	0	0	0	0	0	0	0	0	0	0	0	0	0.0013	0.0027	0.0083	0.0283	0.0724	0.1436	0.2187	0.2344	0.1763	0.0812	0.0252	0.0063	0.0008	0.0004	0.0001	0	0	0
YLR103C	CDC45; SLD4	10	A	2	0.0979569496055234	0.11442127171446	0.108541555376478	0.109113073454105	0.0358855400582614	0.0346681012765154	0.0361023176982417	0.0313664896307917	0	0	0	0	0	0	0	0	0	0	0	0	0	0	0	0	0.0001	0.0007	0.003	0.0081	0.0179	0.0507	0.0918	0.1635	0.2033	0.1942	0.1466	0.0779	0.0315	0.0085	0.0016	0.0004	0.0001	0	0	0.0001	0
YDR014W	RAD61	10	A	3	0.09139136185189	0.104779211564261	0.102744819705117	0.105231665124967	0.0364834511377374	0.0338971307640955	0.0354344287595357	0.0315732904494543	0	0	0	0	0	0	0	0	0	0	0	0	0	0	0	0.0002	0.0003	0.0012	0.0048	0.0155	0.0374	0.0771	0.1233	0.1739	0.1749	0.1708	0.1234	0.0646	0.0222	0.0074	0.0021	0.0004	0.0004	0.0001	0	0	0
YER049W	TPA1	10	A	4	0.149831883871194	0.159690442520642	0.155160617985186	0.140593288072939	0.0704309483725991	0.0420827724142419	0.0590332556122865	0.0519767128960873	0	0	0	0	0	0	0	0	0	0	0	0	0	0	0	0	0	0	0	0.0003	0.0014	0.0026	0.0091	0.0234	0.0545	0.1275	0.2198	0.2545	0.1962	0.0831	0.0224	0.0039	0.0009	0.0002	0	0.0001	0
YMR313C	TGL3	10	A	5	0.130899262181642	0.142496640334849	0.144590255892096	0.132141237060214	0.0464070593347634	0.0669623298968794	0.0686922196673822	0.101824244290284	0	0	0	0	0	0	0	0	0	0	0	0	0	0	0	0	0	0.0001	0.0002	0.0006	0.0018	0.0077	0.0283	0.0553	0.1215	0.1942	0.2253	0.187	0.1121	0.0476	0.0125	0.0039	0.0009	0.0005	0.0002	0.0002	0.0001
YDR266C	YDR266C	10	A	6	0.160751438040788	0.173741966408819	0.159062623498417	0.127318983137938	0.045405323729666	0.0423847374571422	0.0552562091664877	0.044257430181764	0	0	0	0	0	0	0	0	0	0	0	0	0	0	0	0	0	0	0	0	0.0001	0.0007	0.0032	0.0114	0.0339	0.0833	0.199	0.2804	0.2313	0.1124	0.0345	0.0072	0.0022	0.0002	0	0.0001	0.0001
YDR390C	UBA2; PIP2; UAL1	10	A	7	0.161941882629412	0.156902182783177	0.153921887578351	0.134251051731172	0.0445201991162594	0.0415289903843392	0.0410564412809779	0.0805329759653114	0	0	0	0	0	0	0	0	0	0	0	0	0	0	0	0	0	0	0	0	0.0001	0.0005	0.0026	0.009	0.0278	0.0835	0.1977	0.2769	0.2414	0.1146	0.0359	0.0067	0.0027	0.0005	0.0001	0	0
YIL092W	YIL092W	10	A	8	0.109626846561292	0.104797088145592	0.101083374844482	0.10498005637475	0.0355132097994392	0.0387048334298011	0.0417090807441496	0.0314467105086154	0	0	0	0	0	0	0	0	0	0	0	0	0	0	0	0	0	0	0.00104785190359762	0.00151356386075212	0.00640353941087437	0.0196763301897776	0.0525090231691699	0.113517289556409	0.185586214926068	0.233321690534404	0.206659680987309	0.121667248806613	0.0415647921760391	0.0123413668645942	0.00337641168937012	0.000582139946443125	0.000116427989288625	0.000116427989288625	0	0	0
YOR356W	CIR2	10	A	9	0.165199092328741	0.174879878691499	0.18033984866099	0.145748031541903	0.0488981543542326	0.0546932786603972	0.0663390059107342	0.0419153546187454	0	0	0	0	0	0	0	0	0	0	0	0	0	0	0	0	0	0	0.0001	0.0004	0.0011	0.0024	0.0055	0.0159	0.0354	0.0742	0.1624	0.2595	0.2464	0.1357	0.0471	0.0106	0.0027	0.0003	0.0003	0	0
YLR177W	YLR177W	10	A	10	0.13531864868514	0.134610754398814	0.122590211896979	0.130198269984098	0.0417632972574591	0.0411806363841075	0.0481439003280814	0.0375096529100886	0	0	0	0	0	0	0	0	0	0	0	0	0	0	0	0	0	0	0	0.0001	0.0005	0.0024	0.0109	0.036	0.0978	0.186	0.2615	0.2262	0.1189	0.0415	0.0137	0.0034	0.0007	0.0001	0.0001	0.0001	0.0001
YKR008W	RSC4	10	A	11	0.476778456106832	0.25989377519968	0.250147376317554	0.134960230874916	2.68881695397255	1.49594315969942	0.580645604461593	0.117627516723201	0	0	0	0	0	0	0	0	0	0	0	0	0	0	0	0	0	0	0	0	0.00396825396825397	0.00396825396825397	0.0119047619047619	0.0555555555555556	0.0674603174603175	0.166666666666667	0.257936507936508	0.134920634920635	0.115079365079365	0.0634920634920635	0.0277777777777778	0.0238095238095238	0.0158730158730159	0.00396825396825397	0.00793650793650794	0.00396825396825397	0.00396825396825397
YDL203C	ACK1	10	A	12	0.135408784518239	0.121851089468559	0.126907300788467	0.128949590411808	0.041800334771935	0.036714441188618	0.0412151556728048	0.0384040534519502	0	0	0	0	0	0	0	0	0	0	0	0	0	0	0	0	0	0	0.000206121817994435	0.000412243635988869	0.000618365453983304	0.00412243635988869	0.0146346490776049	0.0413274245078842	0.0920333917345151	0.181902504380089	0.249819643409255	0.228279913428836	0.125012882613625	0.0448314954137896	0.0123673090796661	0.00350407090590539	0.000721426362980521	0.000103060908997217	0	0	0.000103060908997217
YJL209W	CBP1	10	B	1	0.098695005485407	0.111033310179285	0.109909471722013	0.102802862001804	0.0334896862052688	0.0353793555910557	0.0365858422663737	0.0316333046971432	0	0	0	0	0	0	0	0	0	0	0	0	0	0	0	0.0001	0.0001	0.0003	0.0015	0.0092	0.0174	0.0438	0.0871	0.1481	0.1964	0.2142	0.1682	0.0829	0.0235	0.0059	0.001	0.0002	0	0.0001	0	0	0
YML007W	YAP1; PAR1; PDR4; SNQ3	10	B	2	0.119455960996131	0.135649233952272	0.1290560307157	0.114643347661567	0.0378600082302428	0.0421055341636597	0.0440613133624457	0.0319634638824325	0	0	0	0	0	0	0	0	0	0	0	0	0	0	0	0	0.0001	0	0.0005	0.0008	0.0053	0.0128	0.0329	0.0735	0.1425	0.225	0.2423	0.1707	0.069	0.0192	0.0039	0.0011	0.0003	0	0	0	0
YIL101C	XBP1	10	B	3	0.104345120368203	0.107575645845969	0.0932138770975044	0.101185398057681	0.0362768894226707	0.0352321246356215	0.0360221610065703	0.030466647048526	0	0	0	0	0	0	0	0	0	0	0	0	0	0	0.0001	0	0.0002	0.0005	0.0015	0.0067	0.0165	0.0318	0.0675	0.1314	0.186	0.224	0.1843	0.0979	0.0382	0.0098	0.0028	0.0004	0.0003	0	0.0001	0	0
YGL124C	MON1; AUT12	10	B	4	0.0881455792580368	0.098113428085327	0.0987208455910297	0.125772435292255	0.0397066883028768	0.0576146443361834	0.0450228917516279	0.0706974707533701	0	0	0	0.0001	0	0	0	0	0	0	0	0.0001	0	0	0	0.0004	0.0009	0.0007	0.0061	0.0161	0.0352	0.0815	0.1384	0.1848	0.2	0.1671	0.0956	0.0453	0.0169	0.0059	0.0024	0.0011	0.0006	0.0005	0.0001	0.0001	0
YGL060W	YBP2	10	B	5	0.14763381325376	0.159110966577471	0.143881713207548	0.126626685939759	0.0423461580183685	0.0395538874213429	0.0498554395204417	0.0549951445763844	0	0	0	0	0	0	0	0	0	0	0	0	0	0	0	0	0	0.0001	0.0003	0.0007	0.0015	0.0039	0.0104	0.0265	0.0526	0.1209	0.2213	0.2707	0.1984	0.0714	0.0178	0.0027	0.0006	0.0001	0.0001	0	0
YJR130C	STR2	10	B	6	0.127036697801274	0.13230101093962	0.126029851512684	0.14139749288813	0.0523020601631006	0.0365766115264855	0.0385778898840419	0.134993002138085	0	0	0	0	0	0	0	0	0	0	0	0	0	0	0	0	0.0001	0	0.0002	0.0005	0.0029	0.0072	0.0224	0.0535	0.1244	0.2095	0.2444	0.1996	0.097	0.0296	0.0066	0.0016	0.0002	0.0001	0	0.0001	0
YNL176C	TDA7	10	B	7	0.119757979564791	0.122847905182585	0.114966635515981	0.113963921626677	0.0444322526953941	0.0367930664865027	0.0495885070295744	0.045030816069026	0	0	0	0	0	0	0	0	0	0	0	0	0	0	0	0	0	0.0002	0.0002	0.0009	0.0057	0.0141	0.037	0.0823	0.1508	0.2062	0.2311	0.1657	0.0748	0.0239	0.0051	0.0016	0.0001	0	0.0001	0.0001	0
YNL293W	MSB3; GYP3	10	B	8	0.128740403570899	0.13272935545594	0.121055558130074	0.118495787533818	0.0385212388314777	0.0370756508209445	0.0629103990081309	0.0345764510197854	0	0	0	0	0	0	0	0	0	0	0	0	0	0	0	0	0	0.0001	0	0.0003	0.001	0.0037	0.0175	0.0479	0.1137	0.2151	0.2577	0.2036	0.1012	0.0305	0.0059	0.0011	0.0005	0	0	0.0002	0
YHL038C	CBP2	10	B	9	0.124700787154594	0.132398717882643	0.132473056977814	0.117381158444296	0.0396410768008237	0.0410974589620148	0.0704416343386043	0.0399728541447292	0	0	0	0	0	0	0	0	0	0	0	0	0	0	0	0	0	0	0.0002	0.0004	0.0021	0.0079	0.0269	0.0636	0.1334	0.2124	0.2418	0.1835	0.0905	0.0281	0.006	0.0019	0.0012	0.0001	0	0	0
YER080W	AIM9; FMP29	10	B	10	0.172995344449941	0.193444101590744	0.184980667492385	0.162925970432117	0.0478433021522906	0.0492470445682651	0.0560854176608919	0.0466477921780082	0	0	0	0	0	0	0	0	0	0	0	0	0	0	0	0	0	0	0	0	0.0002	0.0009	0.0048	0.01	0.0287	0.0598	0.1246	0.2432	0.2856	0.1734	0.0542	0.0111	0.0028	0.0006	0.0001	0	0
YNL299W	TRF5	10	B	11	0.120667228244388	0.12624167239737	0.13145081393914	0.131299075111191	0.0363937514797131	0.0379182386688677	0.0851440933305839	0.0434096998984791	0	0	0	0	0	0	0	0	0	0	0	0	0	0	0	0	0.0001	0.0002	0.0004	0.0006	0.0033	0.0097	0.0296	0.0703	0.1414	0.2189	0.2506	0.1775	0.072	0.0202	0.0042	0.0008	0.0002	0	0	0	0
YFL049W	SWP82	10	B	12	0.128234936655647	0.131580019667408	0.123693783432859	0.117063357723041	0.0393058039606059	0.0390159534204427	0.039195589043126	0.0341685814302355	0	0	0	0	0	0	0	0	0	0	0	0	0	0	0	0	0	0	0.0002	0.0003	0.002	0.006	0.0199	0.0492	0.1123	0.2023	0.2654	0.2074	0.0967	0.0294	0.0065	0.0019	0.0004	0	0	0	0
YPR190C	RPC82; RPC3	10	C	1	0.116143002982801	0.130757146047192	0.119780673993845	0.119665268312242	0.0333629089280106	0.049710260929234	0.033459034922056	0.035588119016163	0	0	0	0	0	0	0	0	0	0	0	0	0	0	0	0	0	0	0	0.0006	0.002	0.006	0.022	0.0741	0.1725	0.2624	0.257	0.1401	0.0456	0.0132	0.0033	0.0009	0.0001	0.0001	0	0.0001	0
YBL075C	SSA3	10	C	2	0.0737616116140194	0.0951590075417805	0.077743116754087	0.0815649100699906	0.0372189535879393	0.28704498205141	0.0300794632158546	0.0544083762255368	0	0	0	0	0	0	0	0	0	0	0	0	0	0.0001	0	0.0001	0.0008	0.0032	0.0084	0.0285	0.0665	0.1315	0.2032	0.2318	0.1746	0.092	0.0361	0.0145	0.0042	0.0022	0.0007	0.0004	0.0003	0.0001	0.0001	0.0001	0.0002
YNL167C	SKO1; ACR1	10	C	3	0.0770205519358471	0.0904139206012301	0.0875040556006841	0.0787350936114755	0.0266401048020506	0.0302653964466878	0.104387763029765	0.0285682579228403	0	0	0	0	0	0	0	0	0	0	0	0	0	0	0	0.0001	0.0002	0.0018	0.0051	0.0122	0.042	0.1021	0.1926	0.2528	0.2085	0.1215	0.0413	0.0137	0.0041	0.0011	0.0004	0.0003	0	0.0001	0	0	0
YPL269W	KAR9	10	C	4	0.0664199990785087	0.080678528335138	0.0790452484971976	0.0788692648647347	0.0327394544472458	0.0302337662903268	0.0257257302823581	0.0294695734571389	0	0	0	0	0	0	0	0	0	0	0	0	0	0	0.0001	0.0003	0.0017	0.0045	0.0149	0.0407	0.0928	0.1768	0.2342	0.2174	0.1299	0.0556	0.0194	0.0075	0.0022	0.0013	0.0002	0.0001	0	0.0001	0.0002	0	0
YDL113C	ATG20; CVT20; SNX42	10	C	5	0.0901071358183153	0.105742373368416	0.094750571219364	0.107582348140024	0.0338668231208553	0.0370621450099357	0.02663578569781	0.0351019098433578	0	0	0	0	0	0	0	0	0	0	0	0	0	0	0	0	0	0.0002	0.001	0.0031	0.0126	0.0381	0.1113	0.2094	0.2753	0.2115	0.0953	0.0303	0.0071	0.0027	0.0008	0.0005	0.0004	0	0.0001	0.0001	0
YLL024C	SSA2	10	C	6	11.8246174778461	11.2015347920026	6.60973982488416	11.7378850217046	3.07017304917473	3.08466228431242	1.88007331997197	3.13694817964386	0	0	0	0	0	0	0	0	0	0	0	0	0	0	0	0	0	0	0	0	0	0.0006	0.0005	0.0003	0.0005	0.0007	0.0002	0.0005	0.0009	0.0012	0.0012	0.0011	0.0013	0.0009	0.0004	0.0005	0.0004
YAL016W	TPD3	10	C	7	0.393487783212707	0.432314819691655	0.278800764779937	0.371995806113039	0.656958067713668	0.534532653393795	0.301270470406184	0.58073478339247	0	0	0	0	0	0	0	0	0	0	0	0	0	0	0	0	0	0.0001	0.0001	0.0002	0.0001	0.0002	0.0003	0.0011	0.0024	0.0019	0.0028	0.0053	0.008	0.0274	0.1262	0.3088	0.3315	0.1495	0.0273	0.0028	0.0006
YOR181W	LAS17	10	C	8	0.134274631473025	0.165269143232039	0.131550471728828	0.106788963089671	0.131942221465382	0.161845993907515	0.0348269323360807	0.122723142673113	0	0	0	0	0	0	0	0	0	0	0	0	0	0	0	0	0	0.0002	0.0005	0.0009	0.0016	0.003	0.0073	0.0277	0.0935	0.2075	0.2927	0.222	0.1033	0.0287	0.0061	0.002	0.0014	0.0009	0.0001	0.0001	0.0001
YML046W	PRP39	10	C	9	0.0959931253366918	0.108864735264099	0.101742776319816	0.0868608965162185	0.0955246397802931	0.0396705827806702	0.0297376115530053	0.0286515207744557	0	0	0	0	0	0	0	0	0	0	0	0	0	0	0	0	0.0002	0.0001	0.0008	0.0024	0.0088	0.0291	0.0807	0.1778	0.2629	0.2488	0.1277	0.0463	0.01	0.0023	0.0013	0.0004	0.0001	0.0001	0	0	0
YIL055C	YIL055C	10	C	10	0.0672845543244611	0.0924158546652337	0.0823105470388232	0.0767075227760218	0.0250316502625647	0.291765292487988	0.0554347698910527	0.0278162802856542	0	0	0	0	0	0	0	0	0	0	0	0	0	0.0001	0	0.0004	0.0006	0.004	0.0131	0.0409	0.0823	0.1673	0.2355	0.2223	0.1425	0.0607	0.019	0.0061	0.003	0.0009	0.0005	0.0004	0.0002	0	0.0001	0.0001	0
YEL062W	NPR2	10	C	11	0.0785171358277148	0.0852418627468651	0.081076587436719	0.0755314193468128	0.200496121584665	0.108964503077321	0.0258499202083392	0.0268160683846352	0	0	0	0	0	0	0	0	0	0	0	0	0	0	0	0.0003	0.0017	0.0053	0.0143	0.0363	0.0856	0.1493	0.2019	0.1966	0.1349	0.073	0.0449	0.0277	0.0139	0.0085	0.0035	0.0007	0.0001	0.0003	0.0001	0.0003	0
YAL047C	SPC72; LDB4; SPI6	10	C	12	0.0750868678124566	0.0881329474224596	0.0849369122501859	0.078022232933245	0.106604438885654	0.166548763479058	0.070633511981556	0.0270004734883445	0	0	0	0	0	0	0	0	0	0	0	0	0	0	0.0001	0.0001	0.0009	0.0016	0.0052	0.0219	0.0575	0.1316	0.2065	0.2408	0.1889	0.0917	0.0323	0.0127	0.0049	0.0021	0.0002	0.0005	0	0	0	0.0001	0
YOR147W	MDM32	10	D	1	0.0844312769061594	0.0918083168179064	0.0940657717823061	0.074407072465535	0.0320637048962696	0.0334093148322434	0.0340375054913201	0.0270891739297775	0	0	0	0	0	0	0	0	0	0	0	0	0	0	0	0.0001	0.0003	0.0014	0.0052	0.0122	0.0349	0.0696	0.1502	0.2224	0.2298	0.1605	0.0694	0.0238	0.01	0.0063	0.0024	0.0007	0.0007	0	0.0001	0	0
YBR123C	TFC1	10	D	2	0.0931719377789879	0.11580466825198	0.10462895814908	0.0939616885595069	0.029496536508553	0.0400549828657198	0.0292421438311494	0.0305611492033889	0	0	0	0	0	0	0	0	0	0	0	0	0	0	0	0	0	0.0001	0.0006	0.003	0.009	0.0315	0.0923	0.1965	0.269	0.2264	0.1185	0.0381	0.0103	0.0023	0.0013	0.0003	0.0005	0.0002	0	0	0.0001
YPL093W	NOG1	10	D	3	0.416659035341516	0.449048612430834	0.371584884943521	0.451455466521652	0.125908532052309	0.18276306017987	0.104584624370618	0.0960174939308929	0	0	0	0	0	0	0	0	0	0	0	0	0	0	0	0	0	0	0.0001	0	0.0001	0.0003	0.0003	0.0007	0.0004	0.0012	0.0015	0.0038	0.0141	0.0335	0.0782	0.1507	0.2621	0.2698	0.1387	0.0384	0.0048
YDR398W	UTP5	10	D	4	0.247733721141502	0.240636850200151	0.167341410720312	0.14426203667942	0.0714751274676127	0.085032612331027	0.0469321176237849	0.0437662992992933	0	0	0	0	0	0	0	0	0	0	0	0	0	0	0	0	0	0	0.0003	0.0005	0.001	0.0012	0.0018	0.0016	0.0025	0.0036	0.0141	0.0509	0.1431	0.2801	0.2912	0.1576	0.0402	0.0075	0.0017	0.0004	0.0004
YGL099W	LSG1	10	D	5	0.211634647875776	0.210205734630242	0.184028563264085	0.169460493967716	0.059600489097663	0.0619102795914163	0.0650506202738022	0.04134276415726	0	0	0	0	0	0	0	0	0	0	0	0	0	0	0	0	0.0001	0	0.0003	0.0005	0.0012	0.0019	0.0028	0.0036	0.0056	0.0124	0.0348	0.1104	0.2557	0.3284	0.1905	0.0442	0.0058	0.0012	0.0001	0	0.0001
YAL011W	SWC3; FUN36; SWC1	10	D	6	0.0742573735811662	0.0884985432558682	0.086212201454639	0.0819185763993526	0.0257782761469168	0.0312315530177508	0.0263294790783692	0.0293742649845884	0	0	0	0	0	0	0	0	0	0	0	0	0	0	0	0.0002	0.0001	0.0014	0.0079	0.0235	0.0593	0.1163	0.2021	0.2384	0.1901	0.1033	0.0391	0.012	0.0035	0.0017	0.0005	0.0003	0.0003	0	0	0	0
YDR380W	ARO10	10	D	7	0.45128654471174	0.388565288091126	0.168830876977825	0.236878097095918	0.181013790000994	0.154169613117407	0.0771411962334923	0.107497005072237	0	0	0	0	0	0	0	0	0	0	0	0	0	0	0	0	0	0.0001	0	0.0007	0.0018	0.003	0.0033	0.0051	0.0051	0.0051	0.008	0.0116	0.022	0.0351	0.0733	0.1234	0.1756	0.1955	0.1631	0.1069	0.0481
YPL161C	BEM4	10	D	8	0.104901151231471	0.113939069523505	0.0996870976618547	0.092085488536392	0.0898306166290542	0.0356895488517994	0.044481791355221	0.0312349735783057	0	0	0	0	0	0	0	0	0	0	0	0	0	0	0	0	0	0.0001	0.0003	0.0005	0.0028	0.0145	0.0432	0.1228	0.2392	0.2927	0.1883	0.0712	0.0181	0.0029	0.0012	0.0008	0.0001	0.0003	0.0005	0.0002	0
YMR106C	YKU80; HDF2	10	D	9	0.0752163297150404	0.0956149230643262	0.0898130591149586	0.0856448263310529	0.0398770897955163	0.155707813341418	0.0338390955907371	0.0276502832750252	0	0	0	0	0	0	0	0	0	0	0	0	0	0	0	0.0002	0.0004	0.0015	0.0068	0.0195	0.0497	0.1179	0.2107	0.2549	0.191	0.0937	0.0331	0.0113	0.0048	0.0022	0.0009	0.0002	0.0001	0.0001	0.0001	0.0001	0.0002
YKL125W	RRN3	10	D	10	0.0811880211426796	0.0918874287353197	0.0902833018261987	0.0756088743387188	0.133093333843215	0.0416557848783523	0.0286791760515014	0.0278585700755339	0	0	0	0	0	0	0	0	0	0	0	0	0	0	0	0.0001	0	0.0009	0.0038	0.0114	0.0355	0.0955	0.1678	0.2377	0.2272	0.1408	0.0571	0.015	0.0043	0.0018	0.0006	0.0001	0.0001	0	0.0001	0	0
YER147C	SCC4	10	D	11	0.0727034397673149	0.09614199314551	0.0858622489589226	0.076121255300448	0.135929588376202	0.200419918639796	0.0269337507017505	0.0279169295019828	0	0	0	0	0	0	0	0	0	0	0	0	0	0	0	0.0001	0.001	0.0035	0.0101	0.0292	0.0744	0.1376	0.212	0.233	0.1745	0.0844	0.0274	0.0065	0.0035	0.0014	0.0004	0.0005	0.0001	0.0001	0	0	0.0001
YHR206W	SKN7; BRY1; POS9	10	D	12	0.0938102530186704	0.107558281136145	0.104100149103145	0.0853245995813748	0.0319256709507522	0.0359926532423172	0.0290624728839749	0.0277720482392772	0	0	0	0	0	0	0	0	0	0	0	0	0	0	0	0	0.0004	0.0003	0.0013	0.0043	0.0111	0.0347	0.0951	0.1908	0.2523	0.2261	0.1189	0.0437	0.0146	0.0045	0.0011	0.0003	0.0001	0.0001	0.0001	0.0001	0
YDR118W	APC4	10	E	1	0.0822900137532865	0.098329831692868	0.0920758891767568	0.0827770354780375	0.0245339558783136	0.0326370879492778	0.0285500998279526	0.0288117611206887	0	0	0	0	0	0	0	0	0	0	0	0	0	0.0001	0	0	0.0001	0.0005	0.0014	0.0062	0.0211	0.0621	0.1575	0.2518	0.2661	0.1575	0.0546	0.0133	0.005	0.0017	0.0005	0.0004	0.0001	0	0	0	0
YDL224C	WHI4	10	E	2	0.111551170798532	0.126889501028206	0.122634389627366	0.0962218507155151	0.030189597796251	0.0397858748591297	0.0314544140745896	0.0297881350695719	0	0	0	0	0	0	0	0	0	0	0	0	0	0	0	0	0	0.0001	0.0001	0.0003	0.0012	0.0055	0.0204	0.0725	0.1932	0.3054	0.2609	0.1096	0.0247	0.0045	0.0008	0.0004	0	0.0002	0	0.0001	0
YGL107C	RMD9	10	E	3	0.161349642853435	0.170107852578803	0.158570917593002	0.116316672157174	0.0748933384423826	0.0759730067882596	0.118273477500761	0.0389315329981181	0	0	0	0	0	0	0	0	0	0	0	0	0	0	0	0	0	0	0.0003	0.0003	0.0011	0.0024	0.004	0.0078	0.0209	0.0714	0.1932	0.3142	0.2505	0.1025	0.0244	0.0051	0.0012	0.0001	0.0001	0.0001	0
YIL046W	MET30	10	E	5	0.0829177999031247	0.109006059094932	0.111467144510144	0.0900105934382892	0.259656635280186	0.414372960305216	0.390730747613878	0.560866336157079	0	0	0	0	0	0	0	0	0	0	0	0	0	0	0.0001	0.0002	0.0003	0.0019	0.0064	0.0186	0.0518	0.1271	0.2122	0.2491	0.1816	0.0953	0.0333	0.012	0.0062	0.0014	0.0005	0.0001	0	0.0001	0	0	0
YDL070W	BDF2	10	E	6	0.0975662242269153	0.118216614110574	0.112899995118951	0.0904450843223265	0.0573402210427749	0.0690753632720922	0.0330023413677317	0.0301605930339189	0	0	0	0	0	0	0	0	0	0	0	0	0	0.0001	0	0	0.0002	0.0009	0.002	0.0061	0.0187	0.0353	0.0744	0.1462	0.2269	0.2526	0.1584	0.0597	0.0146	0.0026	0.0005	0.0004	0.0001	0.0001	0	0.0001	0
YEL060C	PRB1	10	E	7	0.1473005152495	0.235636290885413	0.148547023157733	0.205930209474433	0.0685282437141199	0.195185258306762	0.111082066593559	0.090130189785636	0	0	0	0	0	0	0	0	0	0	0	0	0	0	0	0	0	0.0001	0.0001	0.0003	0.0013	0.0022	0.0079	0.0238	0.0724	0.1565	0.2449	0.2369	0.1496	0.0659	0.0228	0.0076	0.0036	0.0013	0.0008	0.0009	0.0004
YDR049W	VMS1	10	E	8	0.118217855651644	0.125808329991614	0.116522107817117	0.0935037607537584	0.029440661869175	0.0395532937941427	0.0315338666191425	0.0313590964614636	0	0	0	0	0	0	0	0	0	0	0	0	0	0	0	0	0	0	0.0001	0.0003	0.0016	0.0033	0.0122	0.0522	0.1446	0.2828	0.292	0.1607	0.0402	0.0073	0.0019	0.0005	0.0002	0.0001	0	0	0
YNR038W	DBP6	10	E	9	0.163519398377962	0.16553343759923	0.14866460039755	0.11707749364014	0.204862969689843	0.0477790254520279	0.0435332622953185	0.0365805812375864	0	0	0	0	0	0	0	0	0	0	0	0	0	0	0	0	0	0.0001	0.0003	0.0004	0.0004	0.0012	0.0028	0.0049	0.0221	0.0718	0.1917	0.3116	0.2645	0.0995	0.0231	0.0042	0.0006	0.0001	0	0.0002	0.0001
YDR228C	PCF11	10	E	10	0.0950163908538524	0.108438749339875	0.110872587914893	0.08686550072057	0.0301651230462941	0.0378139774604515	0.0579114048656275	0.0286219314208146	0	0	0	0	0	0	0	0	0	0	0	0	0	0	0	0	0.0001	0.0001	0.0011	0.0029	0.0091	0.0245	0.0767	0.1789	0.2778	0.2406	0.1323	0.0407	0.0098	0.003	0.0011	0.0007	0.0003	0.0001	0	0.0001	0
YGL110C	CUE3	10	E	11	0.12691762124498	0.14015728744237	0.114242094365986	0.103464734281692	0.0293115483730496	0.0417971422384866	0.0294708773567336	0.0324294185904792	0	0	0	0	0	0	0	0	0	0	0	0	0	0	0	0	0	0	0.0001	0.0003	0.0003	0.0018	0.0058	0.0241	0.0944	0.2408	0.3266	0.2246	0.0664	0.0123	0.002	0.0005	0	0	0	0	0
YMR278W	PGM3	10	E	12	0.183087784742181	0.210484471796691	0.130537095642567	0.230436225443528	0.0503274296506252	0.0702058864970512	0.0407156855460788	0.0740724339967647	0	0	0	0	0	0	0	0	0	0	0	0	0	0	0	0	0	0.0002	0.0001	0.0004	0.0007	0.0018	0.0026	0.0059	0.0186	0.0444	0.1048	0.2078	0.288	0.2195	0.0824	0.018	0.0037	0.0009	0.0002	0	0
YGR083C	GCD2; TIF224	10	F	1	0.281057651634553	0.280053813308982	0.199705196332546	0.206532075604845	0.0568446699042345	0.0753272260536279	0.0523270325378693	0.0520891758059443	0	0	0	0	0	0	0	0	0	0	0	0	0	0	0	0	0	0	0	0.0001	0.0003	0.0003	0.0003	0.0011	0.001	0.0014	0.0026	0.0083	0.0423	0.1809	0.3784	0.29	0.0783	0.0125	0.0017	0.0005	0
YIL155C	GUT2	10	F	2	0.0800537319764449	0.102643558233067	0.0919048379890565	0.0926020347665787	0.0323350984679531	0.0397968905115483	0.0280941871266656	0.0318342403524289	0	0	0	0	0	0	0	0	0	0	0	0	0	0	0	0.0001	0.0002	0.0011	0.0045	0.0185	0.0485	0.093	0.1775	0.2348	0.2008	0.1305	0.0522	0.0216	0.0075	0.0057	0.0014	0.0013	0.0004	0.0003	0	0	0.0001
YPL210C	SRP72	10	F	3	0.233649494865226	0.247026791903507	0.202083302192277	0.147569744025412	0.0485417304869219	0.0671794254706366	0.0460807934503168	0.0396707147119419	0	0	0	0	0	0	0	0	0	0	0	0	0	0	0	0	0	0	0	0	0.0006	0.0013	0.0007	0.001	0.0016	0.0032	0.0102	0.0514	0.1791	0.3447	0.3045	0.0896	0.0106	0.0012	0.0003	0	0
YCR038C	BUD5	10	F	4	0.0681013792215142	0.0829894105777435	0.0842588747302804	NaN	0.0266826237715761	0.0309862961293765	0.0259152300027081	NaN	0	0	0	0	0	0	0	0	0	0	0	0	0	0	0	0.0008	0.0019	0.0057	0.0141	0.0422	0.0963	0.1613	0.2167	0.2086	0.1403	0.0703	0.0254	0.009	0.0036	0.0014	0.0019	0.0003	0.0001	0.0001	0	0	0
YIL056W	VHR1	10	F	5	0.0705069847104604	0.0861919847751711	0.0891780097501649	0.0747203797268605	0.109895765495123	0.0309305577030653	0.0280689377036549	0.0253016886907527	0	0	0	0	0	0	0	0	0	0	0	0	0	0.0001	0	0.0002	0.001	0.0042	0.013	0.036	0.079	0.1581	0.2081	0.2268	0.1565	0.0752	0.0268	0.009	0.0033	0.0016	0.0004	0.0002	0.0003	0.0001	0	0	0
YNL020C	ARK1	10	F	6	0.0871939967260424	0.100938198774611	0.0935003390719697	0.0810261175647287	0.0326000797554724	0.0391423030138091	0.026376417305702	0.0259815267581584	0	0	0	0	0	0	0	0	0	0	0	0	0	0	0	0	0.0003	0.0001	0.0009	0.0036	0.0131	0.0519	0.118	0.2386	0.2686	0.1941	0.0778	0.0223	0.0065	0.0023	0.0014	0.0001	0.0001	0	0	0.0001	0
YGL023C	PIB2	10	F	7	0.0859188857091127	0.10209365038893	0.100605975395269	0.0922219876853927	0.0244238720028534	0.12410557421038	0.0424471632740803	0.0274366207487804	0	0	0	0	0	0	0	0	0	0	0	0	0	0.0001	0	0.0001	0.0003	0.0005	0.0013	0.0056	0.0166	0.0499	0.1243	0.2264	0.2752	0.1964	0.078	0.0193	0.0044	0.0011	0.0001	0.0004	0	0	0	0	0
YDR419W	RAD30; DBH1	10	F	8	0.0702947207910528	0.0882177817636622	0.0887134157814637	0.0739056581462279	0.0244768805902827	0.0356019294942283	0.0304874669714757	0.0247110059334726	0	0	0	0	0	0	0	0	0	0	0	0	0	0	0.0001	0.0001	0.0005	0.0045	0.0102	0.0333	0.0738	0.1471	0.2111	0.2291	0.1675	0.0818	0.0272	0.0088	0.0026	0.0016	0.0005	0.0001	0.0001	0	0	0	0
YOR239W	ABP140; TRM140	10	F	9	0.245898789598045	0.280680327075556	0.276075679435845	0.245771970966857	0.0635284324790375	0.0797378172246261	0.0670232971746896	0.0575367438281474	0	0	0	0	0	0	0	0	0	0	0	0	0	0	0	0	0	0.0001	0.0001	0	0.0007	0.0008	0.0012	0.0014	0.0014	0.0015	0.0074	0.0361	0.1356	0.3137	0.334	0.1381	0.0223	0.0046	0.0007	0.0001	0.0001
YHR166C	CDC23	10	F	10	0.0836214333036666	0.101434236068197	0.0999402822020887	0.0805779356814631	0.0276018534448184	0.0341919931626528	0.0324441455428263	0.0267038662106852	0	0	0	0	0	0	0	0	0	0	0	0	0	0	0	0	0.0001	0.0001	0.0017	0.0075	0.0244	0.0703	0.1489	0.2412	0.2497	0.1568	0.0655	0.0224	0.0061	0.0028	0.0015	0.0009	0.0001	0	0	0	0
YMR119W	ASI1	10	F	11	0.0758664014792032	0.0939569855205508	0.0853751599616619	0.08051196726432	0.13604784210765	0.18315057867734	0.0308200930448948	0.0274127438236907	0	0	0	0	0	0	0	0	0	0	0	0	0	0	0	0	0.001	0.0017	0.0069	0.0185	0.0541	0.1124	0.2063	0.2431	0.2022	0.1028	0.0345	0.0091	0.0045	0.0014	0.0008	0.0004	0.0002	0	0	0	0
YNR006W	VPS27; DID7; GRD11; SSV17; VPL23; VPT27	10	F	12	0.108719657728097	0.119212777922624	0.104880454118149	0.093297976473913	0.0662066759252752	0.122807249866157	0.0372545006202626	0.0251727100601401	0	0	0	0	0	0	0	0	0	0	0	0	0	0	0	0.0001	0.0001	0.0003	0.0018	0.0039	0.0096	0.028	0.0603	0.1125	0.1769	0.2325	0.2117	0.1107	0.0369	0.0092	0.0034	0.0009	0.0001	0	0	0.0001	0.0002
YLR429W	CRN1	10	G	1	0.248122724173428	0.298603687903042	0.228638565141792	0.201394978682605	0.0673493155925438	0.0941657641123911	0.0657521491917984	0.054128718311313	0	0	0	0	0	0	0	0	0	0	0	0	0	0	0	0	0	0	0	0.0001	0	0.0002	0.0001	0.0012	0.0022	0.0069	0.0256	0.0634	0.1493	0.2469	0.2768	0.166	0.049	0.0099	0.0017	0.0006	0
YML082W	YML082W	10	G	2	0.118169010460616	0.12308938878229	0.122799684299056	0.102286282606794	0.0296844087516713	0.03585393451209	0.0380744960576775	0.0309105115101164	0	0	0	0	0	0	0	0	0	0	0	0	0	0.0001	0	0	0	0	0.0002	0.0007	0.0014	0.0041	0.0123	0.0539	0.1473	0.28	0.288	0.1607	0.0392	0.0096	0.0018	0.0006	0.0001	0	0	0	0
YLR289W	GUF1	10	G	3	0.0727909981079831	NaN	0.0798334301591906	0.0798311321211886	0.0243392652223465	NaN	0.0313358485143386	0.0256465018531498	0	0	0	0	0	0	0	0	0	0	0	0	0	0	0	0.0003	0.0003	0.0017	0.0064	0.0224	0.056	0.1292	0.2137	0.247	0.1874	0.0901	0.0316	0.008	0.0031	0.0019	0.0005	0.0003	0.0001	0	0	0	0
YDR311W	TFB1	10	G	4	0.111762938911009	0.131449775249933	0.122398614216583	0.100016439561534	0.0310283263997935	0.0413330222007481	0.0357292282594373	0.0300370742815496	0	0	0	0	0	0	0	0	0	0	0	0	0	0	0	0	0.0001	0	0.0002	0.0007	0.0019	0.0074	0.0249	0.0887	0.1962	0.2787	0.2409	0.114	0.0356	0.0081	0.0018	0.0005	0.0002	0.0001	0	0	0
YJL127C	SPT10; CRE1; SUD1	10	G	5	0.0762313765044198	0.092087200565642	0.0902331984763655	0.0835963240213351	0.0283017766507163	0.0297836776847398	0.0317247494396973	0.0267936213644843	0	0	0	0	0	0	0	0	0	0	0	0	0	0	0	0.0003	0.0009	0.0025	0.0102	0.0252	0.0543	0.1148	0.1838	0.2247	0.1951	0.1135	0.0474	0.0166	0.0064	0.0031	0.0008	0.0001	0.0002	0.0001	0	0	0
YHR161C	YAP1801	10	G	6	0.0957896120150932	0.107148930014258	0.0976204783597061	0.09366705783288	0.0337852511415298	0.0339888249597487	0.0298640194280289	0.033151082736815	0	0	0	0	0	0	0	0	0	0	0	0	0	0	0	0	0.0001	0.0001	0.0008	0.0022	0.0113	0.0329	0.0881	0.1748	0.2457	0.2286	0.1431	0.0545	0.0136	0.0033	0.0001	0.0004	0.0001	0	0.0001	0.0001	0
YDR477W	SNF1; CAT1; CCR1; GLC2; PAS14	10	G	7	0.188035108626989	0.210306592879295	0.173085511651026	0.176418722137302	0.0433700606912407	0.0505775876853061	0.0435498772341961	0.0447121694991364	0	0	0	0	0	0	0	0	0	0	0	0	0	0	0	0	0	0	0	0.0002	0.0006	0.001	0.0018	0.0017	0.0039	0.0151	0.0675	0.2173	0.3641	0.2439	0.0671	0.0123	0.0022	0.0008	0.0001	0.0003	0
YKL204W	EAP1	10	G	8	0.17310549047284	0.172286736103993	0.172462088366886	0.153103379634026	0.0601837311373371	0.0473555805833309	0.0438635505409231	0.0385506122099011	0	0	0	0	0	0	0	0	0	0	0	0	0	0	0	0	0	0	0.0002	0.0002	0.0005	0.0018	0.0016	0.0046	0.0111	0.0446	0.1344	0.2877	0.3055	0.1529	0.0413	0.0098	0.0027	0.0006	0.0003	0	0.0001
YDR365C	ESF1	10	G	9	0.188480018252142	0.183311350209	0.137597559772914	0.122618978940563	0.0493563255934002	0.0557454819372114	0.0416516995806094	0.0393150017500978	0	0	0	0	0	0	0	0	0	0	0	0	0	0	0	0	0	0	0	0.0003	0.0002	0.001	0.0009	0.0037	0.0083	0.0318	0.0852	0.2179	0.2994	0.2296	0.0938	0.0233	0.0033	0.0008	0.0004	0	0
YDR425W	SNX41	10	G	10	0.0888642621876285	0.103214789320367	0.0998156686131709	0.0920304047725412	0.0286261611848644	0.0383428905065005	0.0283031630881122	0.0291574105255203	0	0	0	0	0	0	0	0	0	0	0	0	0	0	0	0	0	0.0003	0.0011	0.0061	0.0153	0.0477	0.1123	0.2126	0.2724	0.2019	0.0878	0.0275	0.0092	0.004	0.0009	0.0007	0.0001	0	0	0	0.0001
YOR171C	LCB4	10	G	11	0.123820615271093	0.128410114752565	0.113269347367345	0.104509883373228	0.0364304760660998	0.0497539704173812	0.031670067629212	0.0314839670024113	0	0	0	0	0	0	0	0	0	0	0	0	0	0	0	0	0	0.0001	0	0.0015	0.0028	0.0102	0.0235	0.058	0.1226	0.2138	0.2578	0.2036	0.0824	0.0194	0.0029	0.0007	0.0004	0.0003	0	0	0
YAR007C	RFA1; BUF2; RPA1	10	G	12	0.0899796695178065	0.104583891847138	0.101185201094778	0.0856438527770436	0.0383764695621764	0.0457480058481475	0.0378073175210758	0.0383486813914106	0	0	0	0	0	0	0	0	0	0	0	0	0	0	0.0001	0	0.0001	0.0005	0.0029	0.0083	0.0242	0.0582	0.1406	0.2191	0.2336	0.1596	0.0795	0.0295	0.0183	0.0161	0.0059	0.0022	0.0011	0.0002	0	0	0
YPL263C	KEL3	10	H	1	0.219020977913927	0.216916084754422	0.192289451105513	0.168112935091395	0.0560336672634009	0.0581774532496116	0.086955600760097	0.0389341155265018	0	0	0	0	0	0	0	0	0	0	0	0	0	0	0	0	0.0001	0.0002	0.0005	0.001	0.002	0.0047	0.0045	0.0062	0.0068	0.0112	0.0225	0.0754	0.2108	0.3434	0.2403	0.0632	0.0058	0.0008	0.0004	0	0
YLR098C	CHA4; SIL2; SIL3	10	H	2	0.0712869157686542	0.0867819122659469	0.0805473802373544	0.0836840391062765	0.0329791944967143	0.0299543453540292	0.0294315537466987	0.0257821944022686	0	0	0	0	0	0	0	0	0	0	0	0	0	0.0001	0	0.0007	0.0012	0.0037	0.015	0.0348	0.0813	0.145	0.2015	0.2157	0.1582	0.0872	0.0348	0.0129	0.0041	0.0026	0.0005	0.0005	0.0001	0	0	0	0
YOL117W	RRI2; CSN10	10	H	3	0.0721326947257288	0.089330055620989	0.0853319197669079	0.0819495360526777	0.0271914792061171	0.0298721579879962	0.0289353162515848	0.0252429814716369	0	0	0	0	0	0	0	0	0	0	0	0	0	0	0.0001	0.0002	0.0013	0.0044	0.0159	0.036	0.0758	0.1375	0.1893	0.2141	0.1714	0.0959	0.0359	0.0143	0.0046	0.0025	0.0005	0.0003	0	0	0	0	0
YER103W	SSA4	10	H	4	0.123044918322648	0.178200810778754	0.138229279677352	0.187615047291778	0.132563476298756	0.505254639272591	0.134977623196531	0.126729089544757	0	0	0	0	0	0	0	0	0	0	0	0	0	0	0	0	0.0003	0.0005	0.0035	0.0054	0.0172	0.0324	0.0668	0.1133	0.1591	0.1861	0.1757	0.1176	0.0608	0.0274	0.0137	0.0072	0.0038	0.0023	0.0014	0.0012	0.0008
YKL048C	ELM1	10	H	5	0.0765969517821244	0.0932404875604334	0.0972036021377986	0.0891271201154411	0.0273964849646042	0.0470300991267039	0.0299185435491492	0.0284675981581602	0	0	0	0	0	0	0	0	0	0	0	0	0	0	0.0001	0	0.0009	0.0025	0.0052	0.0246	0.0536	0.1173	0.1843	0.2247	0.1953	0.1103	0.0537	0.0179	0.0068	0.002	0.0007	0.0001	0	0	0	0	0
YOR070C	GYP1	10	H	6	0.0701028640635988	0.0965783349577857	0.0919480131992432	0.0933711439652169	0.0261848379197749	0.0287200908627035	0.0279832563517069	0.0279266303907597	0	0	0	0	0	0	0	0	0	0	0	0	0	0	0.0001	0.0003	0.0022	0.0054	0.0152	0.038	0.0725	0.154	0.2137	0.2138	0.1508	0.0801	0.0354	0.0122	0.0041	0.0012	0.0008	0.0002	0	0	0	0	0
YHR114W	BZZ1; LSB7	10	H	7	0.118253279842503	0.139594258095602	0.130149884095833	0.120191402754668	0.0313627843912573	0.0685005284095919	0.0356012290885206	0.0318184819776553	0	0	0	0	0	0	0	0	0	0	0	0	0	0	0	0	0	0	0.0003	0.0004	0.0011	0.0042	0.015	0.058	0.1625	0.2633	0.2798	0.1506	0.0497	0.0121	0.0022	0.0006	0.0002	0	0	0	0
YCR061W	YCR061W; YCR062W; YCR61W; YCR62W; YCR904	10	H	8	0.0837405637314759	0.0854981630715665	0.0877392244583332	0.0861533870950829	0.0356127949603752	0.032566674534736	0.0363184548369912	0.055939423587334	0	0	0	0	0	0	0	0	0	0	0	0	0	0.0001	0.0001	0.0007	0.0014	0.005	0.0121	0.0256	0.0567	0.0912	0.1456	0.1863	0.1828	0.1386	0.0834	0.0423	0.0183	0.0066	0.0021	0.0009	0.0002	0	0	0	0
YKL155C	RSM22	10	H	9	0.0846668015428426	0.0986072247964838	0.101117344912346	0.097433664631578	0.0289396723815111	0.030108635760581	0.0310553256186486	0.0306274899274103	0	0	0	0	0	0	0	0	0	0	0	0	0	0	0.0001	0	0.0003	0.0003	0.0029	0.0097	0.0251	0.0654	0.1438	0.23	0.2423	0.1694	0.0728	0.0253	0.009	0.002	0.0013	0.0001	0	0	0	0.0001	0.0001
YHL027W	RIM101; RIM1	10	H	10	0.0844869199465144	0.109605356527877	0.103974590141643	0.0922680660981446	0.0322349829533148	0.0324867489347671	0.0430644729220707	0.0290473288709248	0	0	0	0	0	0	0	0	0	0	0	0	0	0	0	0	0.0007	0.0035	0.007	0.0183	0.0479	0.0793	0.1385	0.1889	0.2126	0.1633	0.0896	0.0345	0.0114	0.0029	0.0006	0.0007	0.0001	0	0.0001	0.0001	0
YBR215W	HPC2	10	H	11	0.0762698764835655	0.0935217866608788	0.096447090506975	0.0827380349818539	0.0361031262799966	0.0308023366326225	0.0370142987081196	0.0263374056939617	0	0	0	0	0	0	0	0	0	0	0.0001	0	0	0	0.0001	0.0001	0.001	0.0035	0.0084	0.0246	0.0587	0.1172	0.1856	0.2265	0.1899	0.1055	0.0472	0.0192	0.0086	0.0024	0.0008	0.0002	0.0002	0.0001	0	0	0
YPL020C	ULP1	10	H	12	0.078960032776136	0.0975706697567548	0.0982543799268215	0.0826262993908883	0.0331391371812597	0.0306475287885529	0.0290877223092263	0.0261014917682935	0	0	0	0	0	0	0	0	0	0	0	0	0	0.0001	0.0001	0.0003	0.0011	0.0044	0.0123	0.0299	0.0631	0.1039	0.1655	0.201	0.186	0.1297	0.059	0.0245	0.0106	0.005	0.002	0.001	0.0004	0	0.0001	0	0
YBR060C	ORC2; RRR1; SIR5	11	A	1	0.0755189486678231	0.0975330601667617	0.0997789283602399	0.0827000411130734	0.0254067700094094	0.0329602066071869	0.0490574336432175	0.0292360148176044	0	0	0	0	0	0	0	0	0	0	0	0	0	0	0	0.0004	0.0002	0.0026	0.0058	0.0169	0.0484	0.1098	0.2032	0.2451	0.1993	0.1088	0.039	0.0135	0.0045	0.0016	0.0004	0.0005	0	0	0	0	0
YPR155C	NCA2	11	A	2	0.0972816040966026	0.105018337688795	0.0966346248846118	0.0994026664633059	0.0296943996246689	0.0347563353354749	0.0344858162235823	0.0332302635381531	0	0	0	0	0	0	0	0	0	0	0	0	0	0	0.0001	0.0001	0.0002	0	0.0018	0.0026	0.0097	0.0299	0.073	0.1632	0.2499	0.246	0.1472	0.0516	0.0171	0.0061	0.0014	0.0001	0	0	0	0	0
YPL194W	DDC1	11	A	3	0.0734262671982531	0.0861426382134623	0.0845614514754302	0.0749071513559383	0.0282076453842917	0.0295406043669579	0.0342082257012851	0.0269564537214346	0	0	0	0	0	0	0	0	0	0	0	0	0	0	0	0.0003	0.0007	0.0045	0.0111	0.0251	0.072	0.1309	0.1973	0.2268	0.1762	0.0931	0.037	0.0145	0.0055	0.0027	0.0016	0.0005	0.0002	0	0	0	0
YMR168C	CEP3; CBF3; CBF3B; CSL1	11	A	4	0.0864336369223533	0.0945201448066664	0.0854731027075799	0.0836657043276949	0.0287910272393111	0.0330838402921048	0.0283450933848842	0.0296737001998167	0	0	0	0	0	0	0	0	0	0	0	0.0001	0	0	0	0	0.0002	0.0005	0.0012	0.0055	0.017	0.0554	0.1271	0.231	0.2674	0.1776	0.0805	0.027	0.0063	0.0021	0.0006	0.0001	0.0002	0	0	0	0.0001
YOL148C	SPT20; ADA5	11	A	5	0.0949064583997006	0.105847338646855	0.108240681922913	0.0804280190600998	0.0366015804821813	0.0319437942117865	0.0422455837380654	0.0276174922553792	0	0	0	0	0	0	0	0	0	0	0	0	0	0	0	0	0.0003	0.0004	0.001	0.0047	0.0126	0.0388	0.0991	0.1878	0.2393	0.2109	0.1258	0.0489	0.0204	0.0073	0.0019	0.0005	0.0001	0	0.0001	0	0
YGL125W	MET13; MET11; MRPL45	11	A	6	0.073134170179217	0.0847417476736047	0.0751805256394134	0.0788743275332012	0.0255116908238879	0.0292089257954764	0.0268088467159076	0.0276383334985201	0	0	0	0	0	0	0	0	0	0	0	0	0	0	0	0.0002	0.0013	0.0036	0.0098	0.026	0.0612	0.1297	0.1969	0.2314	0.1884	0.1001	0.0319	0.0125	0.0046	0.0017	0.0006	0.0001	0	0	0	0	0
YLR060W	FRS1	11	A	7	0.941715325513188	1.05785742805196	0.890974627697983	0.840239459680429	0.292127833220479	0.327313429744731	0.327178890064894	0.235763652461849	0	0	0	0	0	0	0	0	0	0	0	0	0	0	0	0	0	0.0002	0.0007	0.0007	0.0024	0.0034	0.0046	0.0061	0.0043	0.0033	0.0037	0.0051	0.0047	0.0067	0.0048	0.0047	0.0039	0.0065	0.0225	0.095	0.196
YNL308C	KRI1	11	A	8	0.195015829001069	0.17722818211851	0.163121792269552	0.128754787740498	0.0548481749180349	0.0660568943665057	0.0606656526509481	0.0532569971628824	0	0	0	0	0	0	0	0	0	0	0	0	0	0	0	0	0.0001	0	0.0003	0.0003	0.0009	0.0014	0.0019	0.0049	0.0059	0.0178	0.0607	0.188	0.317	0.2659	0.107	0.0219	0.0039	0.0006	0.0001	0.0005	0.0002
YOR027W	STI1	11	A	9	1.32676106461678	1.33926779844987	0.910451225272105	0.977035746602381	0.475487905121741	0.504533801928759	0.395099169001032	0.225084569375171	0	0	0	0	0	0	0	0	0	0	0	0	0	0	0	0	0	0.0001	0.0002	0.0008	0.0006	0.0011	0.0034	0.005	0.0075	0.0106	0.0141	0.0113	0.0091	0.0064	0.0024	0.0007	0.0007	0.0016	0.0009	0.0017	0.012
YIL036W	CST6; ACA2	11	A	10	0.100481286425168	0.120027429423282	0.109132078150909	0.0922542447056744	0.0773563914959091	0.0707361624851197	0.0635166563336519	0.0593234012494765	0	0	0	0	0	0	0	0	0	0	0	0	0	0	0	0	0.0004	0.0002	0.0006	0.0015	0.0093	0.0248	0.0789	0.1667	0.2552	0.2491	0.1371	0.0513	0.0153	0.0044	0.0017	0.0004	0.0002	0.0001	0	0.0001	0.0001
YMR291W	TDA1	11	A	11	0.239529350856664	0.400009192539155	0.215723721141017	0.26613949781947	0.0944169436156565	0.143179603072451	0.0667907994643135	0.0744086035136194	0	0	0	0	0	0	0	0	0	0	0	0	0	0	0	0	0	0	0.0005	0.0006	0.0009	0.0021	0.003	0.0053	0.0125	0.0276	0.0475	0.0906	0.1509	0.2225	0.2238	0.1211	0.0556	0.0258	0.0079	0.0013	0.0003
YDL025C	RTK1	11	B	1	0.103540290882993	0.121017905885644	0.0958662996065595	0.138494696464283	0.0440716903659972	0.0384071331345484	0.0304180371721235	0.0398511536557864	0	0	0	0	0	0	0	0	0	0	0	0	0	0	0	0	0.0001	0	0.0007	0.0032	0.0071	0.02	0.0651	0.1426	0.2388	0.2603	0.1584	0.0635	0.0213	0.0075	0.0027	0.0038	0.0022	0.001	0.001	0.0004	0.0003
YMR092C	AIP1	11	B	2	0.314411406479754	0.361458532496664	0.243580251377618	0.471664525919571	0.0842377602321615	0.112981091894887	0.0687000843990152	0.119447961791212	0	0	0	0	0	0	0	0	0	0	0	0	0	0	0	0.0001	0	0.0004	0.001	0.0014	0.0018	0.0041	0.0029	0.0045	0.0039	0.0053	0.0059	0.006	0.0174	0.0787	0.2389	0.3517	0.2115	0.0517	0.0083	0.0026	0.0012
YDR350C	ATP22; TCM10	11	B	3	NaN	NaN	0.0758177544821508	NaN	NaN	NaN	0.0268566296239288	NaN	NaN	NaN	NaN	NaN	NaN	NaN	NaN	NaN	NaN	NaN	NaN	NaN	NaN	NaN	NaN	NaN	NaN	NaN	NaN	NaN	NaN	NaN	NaN	NaN	NaN	NaN	NaN	NaN	NaN	NaN	NaN	NaN	NaN	NaN	NaN	NaN	NaN
YML071C	COG8; DOR1	11	B	4	0.0987880005618846	0.11858069151186	0.111818925604735	0.107280922765018	0.029157331085206	0.0399018811192392	0.0338564402616547	0.0325058797143203	0	0	0	0	0	0	0	0	0	0	0	0	0	0	0	0.0004	0.0002	0.0007	0.0007	0.0027	0.0069	0.0195	0.0572	0.147	0.2577	0.279	0.1571	0.0546	0.0117	0.0033	0.0009	0.0001	0	0.0001	0.0001	0	0
YOR108W	LEU9	11	B	5	0.242721256765778	0.245198350630496	0.206724124838588	0.165663655491078	0.0726792633245503	0.0796109396646423	0.0607856355469768	0.0628394845190882	0	0	0	0	0	0	0	0	0	0	0	0	0	0	0.0001	0.0001	0	0.0003	0.0012	0.0019	0.0015	0.0024	0.0046	0.0055	0.0084	0.014	0.0272	0.0631	0.141	0.2375	0.2707	0.1614	0.0513	0.0059	0.0013	0.0003	0.0001
YJL201W	ECM25	11	B	6	0.168884374529617	0.181712069249867	0.152348793910417	0.14075298227767	0.045523898953017	0.050548139473241	0.0347438181951552	0.0358905130617108	0	0	0	0	0	0	0	0	0	0	0	0	0	0	0	0	0	0	0.0005	0.0005	0.0015	0.0035	0.0044	0.0056	0.0126	0.0474	0.1376	0.2891	0.3153	0.1453	0.0299	0.0051	0.0013	0.0001	0.0001	0	0
YJL069C	UTP18	11	B	7	0.229733052517542	0.213866655400843	0.179046144716585	0.137183733955252	0.062185560932265	0.074393828057726	0.0611572009592301	0.040046044793055	0	0	0	0	0	0	0	0	0	0	0	0	0	0	0	0	0	0.0001	0.0001	0.001	0.0016	0.0021	0.002	0.0022	0.0028	0.0073	0.0206	0.0691	0.1941	0.3218	0.2589	0.0949	0.0176	0.0022	0.0011	0.0002	0
YOL066C	RIB2; PUS8	11	B	8	0.0948175675677962	0.116870255796334	0.095222777296707	0.0909915472573244	0.0306406203866066	0.0336884537603048	0.0375605586645345	0.0309295575590874	0	0	0	0	0	0	0	0	0	0	0	0	0	0.0001	0.0001	0.0002	0.0005	0.0013	0.0033	0.0082	0.0186	0.0367	0.0826	0.1661	0.2456	0.2238	0.14	0.0528	0.0147	0.0039	0.001	0.0002	0.0002	0.0001	0	0	0
YDR243C	PRP28	11	B	9	0.0700862034906681	0.0894108649272021	0.0893573667244133	0.0821317181746469	0.0269313640814498	0.0304692335989389	0.0294521800749122	0.0267261526162424	0	0	0	0	0	0	0	0	0	0	0	0	0	0	0.0001	0.0001	0.0007	0.0036	0.0109	0.0311	0.0821	0.1497	0.2113	0.222	0.1647	0.0816	0.0281	0.0089	0.0037	0.0009	0.0002	0.0001	0.0001	0	0	0	0
YNL094W	APP1	11	B	10	NaN	0.0824636641211346	0.0856232014844792	0.0770429982310176	NaN	0.0297288478798722	0.0301035474813963	0.0259820089501379	NaN	NaN	NaN	NaN	NaN	NaN	NaN	NaN	NaN	NaN	NaN	NaN	NaN	NaN	NaN	NaN	NaN	NaN	NaN	NaN	NaN	NaN	NaN	NaN	NaN	NaN	NaN	NaN	NaN	NaN	NaN	NaN	NaN	NaN	NaN	NaN	NaN
YBR163W	EXO5; DEM1	11	B	11	NaN	NaN	0.0810716922276862	0.0769223315934973	NaN	NaN	0.0264651970561063	0.0261506865048014	NaN	NaN	NaN	NaN	NaN	NaN	NaN	NaN	NaN	NaN	NaN	NaN	NaN	NaN	NaN	NaN	NaN	NaN	NaN	NaN	NaN	NaN	NaN	NaN	NaN	NaN	NaN	NaN	NaN	NaN	NaN	NaN	NaN	NaN	NaN	NaN	NaN
YNL076W	MKS1; LYS80	11	B	12	0.0921946450345511	0.108033118966801	0.106816715952954	0.095057496452616	0.0270190464435758	0.035833061680205	0.0302671342941216	0.029860285052773	0	0	0	0	0	0	0	0	0	0	0	0	0	0	0	0	0.0002	0	0.0016	0.0029	0.0128	0.0358	0.0935	0.1933	0.2654	0.2246	0.1188	0.0393	0.0097	0.0013	0.0007	0.0001	0	0	0	0	0
YKR084C	HBS1	11	C	3	0.285065869426699	0.28905320707706	0.265841374281601	0.308757011730113	0.510236280385347	0.459261683388967	0.387146479060155	0.577417728992402	0	0	0	0	0	0	0	0	0	0	0	0	0	0	0	0	0.000145623998835008	0.000291247997670016	0.000436871996505024	0.00160186398718509	0.00582495995340032	0.0133974078928207	0.0299985437600116	0.0598514635211883	0.109072375127421	0.145041502839668	0.152468326780253	0.113295471093636	0.0889762632881899	0.0640745594874035	0.0490752876073977	0.0285423037716616	0.0237367118101063	0.0227173438182612	0.00844619193243046	0.00859181593126547	0.00946555992427552
YFL002C	SPB4	11	C	4	0.157197959291643	0.155665253316975	0.159511246303724	0.129012257935897	0.0423255484298511	0.0446043633800225	0.0423416180365545	0.0521653528588299	0	0	0	0	0	0	0	0	0	0	0	0	0	0	0	0	0	0	0	0	0.0001	0.001	0.002	0.0104	0.0289	0.0904	0.2085	0.3025	0.237	0.0927	0.0213	0.0038	0.0008	0.0002	0.0002	0.0001	0
YPL169C	MEX67	11	C	6	0.288666876083265	0.272962288411327	0.262888777317484	0.272214601974868	0.505752623658212	0.420290441155864	0.362842934141073	0.489213937216582	0	0	0	0	0	0	0	0	0	0	0	0	0	0	0	0	0	0.0001	0.0004	0.0008	0.004	0.0107	0.0257	0.0491	0.0896	0.1377	0.1594	0.1277	0.094	0.0738	0.0484	0.0307	0.03	0.0234	0.0122	0.0078	0.0089
YMR198W	CIK1	11	C	7	0.298996365077523	0.274994486460057	0.251990179970742	0.267345096934224	0.54199162400238	0.428611888247696	0.360822761733853	0.515642994575504	0	0	0	0	0	0	0	0	0	0	0	0	0	0	0	0	0	0.000303306035790112	0.000454959053685168	0.00166818319684562	0.00712769184106764	0.0112223233242342	0.0259326660600546	0.0533818622990598	0.101152562936002	0.144980285107674	0.157719138610858	0.124052168638156	0.0878070973612375	0.064755838641189	0.0395814376706096	0.0298756445253261	0.0272975432211101	0.0235062177737337	0.0113739763421292	0.00849256900212314	0.00955414012738853
YMR213W	CEF1; NTC85	11	C	8	0.291659696367605	0.280001395023995	0.255761769561006	0.274463959652483	0.529389312672019	0.44341466507266	0.357722135818375	0.512689446376334	0	0	0	0	0	0	0	0	0	0	0	0	0	0	0	0.0001	0	0.0001	0.0005	0.0024	0.0059	0.0117	0.0241	0.0467	0.1014	0.1423	0.1552	0.1278	0.0954	0.0709	0.0444	0.0305	0.0279	0.0215	0.0085	0.0076	0.0087
YGL252C	RTG2	11	C	9	0.228618741271862	0.230380362429235	0.213302169282269	0.192123394747048	0.074722966645819	0.0857209902367902	0.0722802978394652	0.075744058897112	0	0	0	0	0	0	0	0	0	0	0	0	0	0	0	0	0	0	0.0001	0.001	0.0013	0.003	0.0049	0.0092	0.0111	0.0146	0.0188	0.0515	0.1762	0.3382	0.2648	0.0839	0.0157	0.0027	0.0013	0.0007	0
YNL218W	MGS1	11	C	10	0.126159505735551	0.211294229707537	0.189889709502486	0.157491538412708	0.225771420944047	0.356870296816086	0.257991081612154	0.306021383527302	0	0	0	0	0	0	0	0	0	0	0	0	0	0	0	0.0004	0.0014	0.0047	0.0108	0.0267	0.0607	0.0932	0.1267	0.1304	0.1167	0.1136	0.0975	0.0752	0.055	0.0341	0.0174	0.0093	0.0063	0.0043	0.0018	0.0009	0.0011
YHL039W	EFM1	11	C	11	0.127211071938199	0.21900944675884	0.193432881684434	0.155379045915458	0.270981451512914	0.366690954646994	0.278574400912574	0.28592019294077	0	0	0	0	0	0	0	0	0	0	0	0	0	0.0001	0.0001	0.0003	0.0013	0.0049	0.0148	0.035	0.0707	0.1048	0.1261	0.1229	0.1193	0.1084	0.0933	0.0714	0.0473	0.0281	0.0162	0.0081	0.0057	0.0035	0.0017	0.0015	0.0015
YOL115W	PAP2; TRF4	11	C	12	0.283453485311437	0.285235568067985	0.257126965043736	0.273968289943142	0.516450393542035	0.456634561655459	0.376625855099792	0.507626382366299	0	0	0	0	0	0	0	0	0	0	0	0	0	0	0	0	0.0001	0.0002	0.0004	0.0017	0.0059	0.0144	0.0301	0.0634	0.1052	0.1451	0.1553	0.1203	0.0814	0.0633	0.0432	0.03	0.0267	0.0217	0.0115	0.0051	0.009
YGR013W	SNU71	11	D	1	0.300330430421912	0.289434514826137	0.256125553738504	0.263122179500368	0.534100482244958	0.458798833100526	0.378757682902305	0.50366749516059	0	0	0	0	0	0	0	0	0	0	0	0	0	0	0	0	0	0.0003	0.0011	0.0014	0.0058	0.0091	0.024	0.0421	0.0825	0.1263	0.1541	0.1395	0.1047	0.0753	0.0515	0.0372	0.0289	0.0219	0.0131	0.0061	0.0085
YLR206W	ENT2	11	D	2	0.29066959532541	0.280997114287233	0.264848312565744	0.272048167472333	0.503873568605832	0.450668770634894	0.378425959951273	0.502104671971122	0	0	0	0	0	0	0	0	0	0	0	0	0	0	0	0	0.0001	0.0003	0.0008	0.0013	0.0046	0.01	0.0202	0.0439	0.0827	0.1355	0.1625	0.1429	0.0994	0.0693	0.0507	0.032	0.027	0.0236	0.0112	0.0048	0.0071
YER036C	ARB1	11	D	3	0.289376251529148	0.286915225423903	0.281687102694881	0.279980704611038	0.524444576476284	0.484846936588436	0.466750939271561	0.541977486050186	0	0	0	0	0	0	0	0	0	0	0	0	0	0	0	0	0.0001	0.0001	0.0006	0.0018	0.0048	0.0115	0.0223	0.051	0.0934	0.1374	0.1553	0.1293	0.0935	0.0748	0.0504	0.0326	0.0293	0.0218	0.0117	0.006	0.0064
YPL005W	AEP3	11	D	4	0.288089263383097	0.284904850266443	0.262264716828949	0.274045384114409	0.504962925165699	0.436339705566068	0.384644347798099	0.505889861256907	0	0	0	0	0	0	0	0	0	0	0	0	0	0	0	0.0001	0.0002	0.0005	0.001	0.0028	0.0066	0.011	0.0242	0.046	0.081	0.1306	0.158	0.1336	0.0993	0.0762	0.0513	0.0349	0.0291	0.0224	0.0145	0.0067	0.0091
YHR202W	YHR202W	11	D	5	0.287400833342304	0.288801614528361	0.26197274823814	0.281890236913513	0.518977555150849	0.454613040089475	0.381081620814285	0.535760211628956	0	0	0	0	0	0	0	0	0	0	0	0	0	0	0	0	0	0.0003	0.001	0.0027	0.0082	0.0173	0.037	0.064	0.1064	0.1338	0.142	0.1116	0.0895	0.0648	0.0462	0.0321	0.0274	0.0202	0.0121	0.0065	0.0098
YNL039W	BDP1; TFC5	11	D	7	0.294260002624628	0.290508019071731	0.259904902846877	0.274966660250718	0.525296200839258	0.446718899058369	0.399240728675447	0.51194101673097	0	0	0	0	0	0	0	0	0	0	0	0	0	0	0	0	0.000162522346822688	0.000162522346822688	0.000812611734113441	0.00308792458963107	0.00585080448561677	0.0100763855030067	0.025028441410694	0.0383552738501544	0.0788233382090037	0.134731025516008	0.151958394279213	0.13846903949293	0.109865106452137	0.078173248821713	0.0477815699658703	0.0333170810986511	0.0295790671217292	0.022428083861531	0.0108889972371201	0.00731350560702097	0.00942629611571591
YOR154W	SLP1	11	D	10	0.124520720573291	0.132062184581315	0.122521506741667	0.110798180630998	0.0813205413007855	0.112582971682362	0.0728809720251695	0.11048578089935	0	0	0	0	0	0	0	0	0	0	0	0	0	0	0	0	0.000163078930202218	0.000163078930202218	0.0017938682322244	0.00570776255707763	0.0106001304631442	0.0205479452054795	0.0412589693411611	0.0831702544031311	0.135681669928245	0.202544031311155	0.207110241356817	0.156229615133725	0.08235485975212	0.030658838878017	0.0110893672537508	0.00472928897586432	0.00212002609262883	0.00130463144161774	0.000489236790606654	0.000326157860404436	0.000163078930202218
YHR108W	GGA2	11	D	11	0.0808613242811962	0.115417270659899	0.133530283160173	0.108515277648715	0.106467727878494	0.176662783924604	0.190987219645824	0.113681139835772	0	0	0	0	0	0	0	0	0	0	0	0	0	0.0001	0.0003	0.0012	0.0036	0.0107	0.0273	0.0512	0.0978	0.1455	0.1574	0.1512	0.1187	0.0865	0.0629	0.0395	0.0226	0.0123	0.0059	0.0015	0.0014	0.0009	0.0005	0	0
YKL012W	PRP40	11	D	12	0.293911441839917	0.291200337272625	0.251492598177289	0.27291186174463	0.53958344009653	0.467743071601447	0.376727700980658	0.525643595537872	0	0	0	0	0	0	0	0	0	0	0	0	0	0	0	0	0.000146070698217937	0.00058428279287175	0.00248320186970494	0.00292141396435875	0.00788781770376862	0.0173824130879346	0.0314052001168566	0.0553607946245983	0.0947998831434414	0.137744668419515	0.14592462751972	0.127665790242477	0.0898334794040316	0.0704060765410459	0.0449897750511247	0.0290680689453696	0.0243938066023956	0.0223488168273444	0.0124160093485247	0.007011393514461	0.00730353491089687
YNL104C	LEU4	11	E	1	0.366651354714205	0.428270872347156	0.307317864244431	0.298637753441867	0.118918199197635	0.153020568888202	0.101295892118335	0.0964848773893236	0	0	0	0	0	0	0	0	0	0	0	0	0	0	0	0	0	0	0	0.0001	0.0005	0.0003	0.0013	0.001	0.001	0.0004	0.0012	0.0041	0.0215	0.0796	0.1728	0.231	0.2194	0.1623	0.0739	0.0207	0.0063
YNL209W	SSB2	11	E	2	2.88044470840764	2.65737984444029	1.75555839696072	2.11998543088882	0.674201903401044	0.781227086632481	0.514792647692858	0.618740940181776	0	0	0	0	0	0	0	0	0	0	0	0	0	0	0	0	0	0	0	0.0002	0.0005	0.0011	0.0015	0.0016	0.0011	0.001	0.0012	0.0022	0.0023	0.0016	0.0015	0.0006	0.0009	0.0005	0.0004	0.0011	0.0005
YGL116W	CDC20	11	E	3	0.0749450943261252	0.102967215205416	0.0935730213408166	0.0970089887373194	0.144963297979134	0.147340900217087	0.0611977482671395	0.0970114258937994	0	0	0	0	0	0	0	0	0	0	0	0	0	0	0	0.0001	0.001	0.0033	0.0122	0.0338	0.0844	0.1559	0.2154	0.2301	0.1613	0.0712	0.0211	0.0045	0.0019	0.0009	0.0003	0.0002	0.0001	0	0	0	0
YLR055C	SPT8	11	E	5	0.0929096112913363	0.11790840722092	0.103357830735866	0.0879561759569956	0.032655565135134	0.0334809285297114	0.0394442939518449	0.0296859160147103	0	0	0	0	0	0	0	0	0	0	0	0	0	0	0	0	0.0002	0.001	0.0025	0.0066	0.0125	0.0368	0.0866	0.18	0.2769	0.2243	0.1191	0.0377	0.0103	0.0032	0.0011	0.0006	0.0002	0.0001	0.0001	0	0
YKL032C	IXR1; ORD1	11	E	6	0.183255711881277	0.198213521580276	0.188556687928726	0.138722841590803	0.0472388766117191	0.0712653040924682	0.0495790203431963	0.04639827309039	0	0	0	0	0	0	0	0	0	0	0	0	0	0	0	0	0	0	0.0002	0.0003	0.0007	0.0013	0.0023	0.0026	0.0064	0.0325	0.1058	0.238	0.301	0.2139	0.0773	0.0149	0.002	0.0004	0.0002	0.0001	0
YDR101C	ARX1	11	E	7	0.366297584598971	0.337160525072143	0.30847166020461	0.208696564821169	0.0874110204492374	0.110034024382426	0.07911093280035	0.0610147776845946	0	0	0	0	0	0	0	0	0	0	0	0	0	0	0	0	0	0.0001	0.0001	0	0.0004	0.0007	0.0014	0.0022	0.0024	0.0034	0.0038	0.0053	0.0099	0.0256	0.1012	0.2775	0.3515	0.1747	0.0349	0.004	0.0004
YNL227C	JJJ1	11	E	8	0.0973937384965498	0.11167884991057	0.102267179824376	0.0891874991284207	0.0301133949433648	0.0408245331345859	0.0327058241030146	0.0321736059319808	0	0	0	0	0	0	0	0	0	0	0	0	0	0	0	0	0.0002	0	0.0005	0.0015	0.0086	0.0214	0.0693	0.1584	0.271	0.2576	0.1498	0.0463	0.0098	0.0027	0.0007	0.0009	0.0007	0.0004	0.0002	0	0
YPL007C	TFC8	11	E	9	0.0969682953555567	0.114041470990754	0.100689580880974	0.0932216905365097	0.0336861640766756	0.0407668302057871	0.0329238299798112	0.0331328463240652	0	0	0	0	0	0	0	0	0	0	0	0	0	0	0	0	0	0	0.0003	0.0022	0.0077	0.0241	0.0745	0.1707	0.2587	0.2501	0.1442	0.0475	0.0139	0.0038	0.0018	0.0002	0.0001	0	0.0001	0	0
YOR308C	SNU66	11	E	10	0.0839938727038506	0.102193707943588	0.0994841953745686	0.0881114467343557	0.0266260864249834	0.0384796788368996	0.0347823592728759	0.0297623923090622	0	0	0	0	0	0	0	0	0	0	0	0	0	0	0.0001	0	0.0001	0.0004	0.0027	0.0073	0.0221	0.0631	0.1416	0.2338	0.2531	0.1803	0.0719	0.0169	0.0047	0.0009	0.0004	0.0003	0.0002	0	0	0	0
YJR016C	ILV3	11	E	11	0.892223412211131	1.17847919796464	0.966274740991098	0.551251986593662	0.259200340772291	0.44103184492352	0.271063661621844	0.19002048133602	0	0	0	0	0	0	0	0	0	0	0	0	0	0	0	0	0	0	0	0.0001	0.0002	0.0002	0.001	0.0011	0.001	0.0015	0.0009	0.0011	0.0014	0.0014	0.0018	0.0032	0.005	0.0155	0.0652	0.1661	0.2775
YPL208W	RKM1	11	E	12	0.100342815751594	0.11770361963079	0.10499159828965	0.0939637715213501	0.0809174425093847	0.072047749018716	0.0440747954222667	0.0398821004292562	0	0	0	0	0	0	0	0	0	0	0	0	0	0	0	0	0	0.0001	0.0006	0.0026	0.0061	0.0239	0.067	0.1695	0.2653	0.2534	0.1466	0.0444	0.0123	0.003	0.0008	0.0003	0.0002	0	0.0004	0.0006	0.0013
YNL061W	NOP2; YNA1	11	F	1	0.343942354831307	0.33065433502826	0.279678252217006	0.204127628113759	0.0907535335123486	0.124675493028756	0.0811956852027539	0.0653323780373703	0	0	0	0	0	0	0	0	0	0	0	0	0	0	0	0	0	0	0.0002	0	0.0007	0.0018	0.0024	0.0021	0.0038	0.0035	0.0045	0.0051	0.0166	0.0544	0.1744	0.2961	0.2736	0.1246	0.0304	0.0041	0.0012
YMR098C	ATP25	11	F	2	0.081605078595891	0.105567405337273	0.102811990802706	0.0869135386027534	0.051017696082552	0.0414054991703438	0.038577560649286	0.0305489208963593	0	0	0	0	0	0	0	0	0	0	0	0	0	0	0	0.0001	0.0002	0.0008	0.0034	0.0142	0.0365	0.0915	0.1736	0.2261	0.2234	0.1423	0.0587	0.016	0.006	0.0027	0.0016	0.0013	0.001	0.0001	0.0001	0.0001	0
YLR248W	RCK2; CLK1; CMK3	11	F	3	0.160038933108829	0.19274767235507	0.15200898775169	0.164219271372095	0.0473726444801757	0.0600848249196663	0.0474787967813699	0.0452921661489294	0	0	0	0	0	0	0	0	0	0	0	0	0	0	0	0	0	0.0001	0.0001	0.0001	0.0007	0.0013	0.0024	0.0056	0.0179	0.0672	0.1913	0.3329	0.2691	0.0911	0.0158	0.002	0.001	0.0007	0.0002	0.0004	0
YDR200C	VPS64; FAR9	11	F	4	0.0776297601689184	0.1067211400996	0.0956013825865431	0.0899302146029957	0.0338547537856031	0.0411862518815462	0.0388035335216224	0.0294423330648425	0	0	0	0	0	0	0	0	0	0	0	0	0	0	0	0.0001	0.0005	0.0016	0.0059	0.0181	0.0464	0.1056	0.1779	0.2378	0.2122	0.1217	0.0497	0.0149	0.0041	0.0018	0.0005	0.0007	0.0002	0.0002	0	0	0
YMR284W	YKU70; HDF1; NES24	11	F	5	0.0745257027743249	0.0920497077978865	0.0857244453151947	0.0861594174242969	0.0298265318673618	0.0381964542008118	0.0314937616593853	0.0285144282439951	0	0	0	0	0	0	0	0	0	0	0	0	0	0	0.0003	0.0004	0.0005	0.002	0.0072	0.0252	0.0627	0.1274	0.1954	0.2229	0.1893	0.1037	0.0429	0.0128	0.0046	0.0009	0.001	0.0002	0.0002	0	0.0001	0.0002	0
YDR144C	MKC7; YPS2	11	F	6	NaN	0.0917196294733579	0.0872689006284235	0.0742039393889076	NaN	0.0399840094049224	0.0290592729472539	0.0250771136146562	NaN	NaN	NaN	NaN	NaN	NaN	NaN	NaN	NaN	NaN	NaN	NaN	NaN	NaN	NaN	NaN	NaN	NaN	NaN	NaN	NaN	NaN	NaN	NaN	NaN	NaN	NaN	NaN	NaN	NaN	NaN	NaN	NaN	NaN	NaN	NaN	NaN
YCR088W	ABP1	11	F	7	0.383122739305297	0.474078239824266	0.374213968212606	0.462474534013263	0.0997339913880491	0.147271215535394	0.116127378106185	0.143533194654588	0	0	0	0	0	0	0	0	0	0	0	0	0	0	0	0	0	0.0003	0	0.0008	0.0008	0.0006	0.0016	0.0018	0.0022	0.0024	0.0036	0.0054	0.0059	0.0228	0.0939	0.2319	0.3328	0.2106	0.0679	0.0117	0.0016
YOR073W	SGO1	11	F	8	NaN	0.0850005895843386	0.0816576334777401	0.078326391603595	NaN	0.0370654707124643	0.0339254995208347	0.0392861015317379	NaN	NaN	NaN	NaN	NaN	NaN	NaN	NaN	NaN	NaN	NaN	NaN	NaN	NaN	NaN	NaN	NaN	NaN	NaN	NaN	NaN	NaN	NaN	NaN	NaN	NaN	NaN	NaN	NaN	NaN	NaN	NaN	NaN	NaN	NaN	NaN	NaN
YDL174C	DLD1; DLD	11	F	9	0.0716173473505949	0.0915232579264974	0.0815423286449544	0.0774322414030423	0.0276814730408814	0.0386246276796476	0.0391162861326402	0.0272624639598165	0	0	0	0	0	0	0	0	0	0	0	0	0	0	0.0002	0	0.0012	0.0031	0.0148	0.0405	0.0809	0.1453	0.1917	0.2068	0.1648	0.0899	0.0393	0.0143	0.0041	0.0014	0.0014	0.0001	0.0002	0	0	0	0
YDL227C	HO	11	F	10	0.0679343780163871	0.0844838866375252	0.0855331968908606	NaN	0.0269017423821758	0.039423524978015	0.0470916505032452	NaN	0	0	0	0	0	0	0	0	0	0	0	0	0	0.0001	0.0001	0.0011	0.0021	0.007	0.0198	0.051	0.0968	0.1596	0.2004	0.1976	0.1427	0.0764	0.0285	0.0102	0.0034	0.0017	0.0011	0.0002	0.0002	0	0	0	0
YKR078W	YKR078W	11	F	11	0.0796924806627284	0.0952711750503111	0.0919285890312387	0.0804901468143883	0.0422224695249784	0.0459294122778254	0.035702831297836	0.02683458823615	0	0	0	0	0	0	0	0	0	0	0	0	0	0	0	0	0.0003	0.0018	0.0043	0.0154	0.0408	0.0946	0.1793	0.2244	0.2166	0.1388	0.057	0.0179	0.005	0.0027	0.001	0	0	0	0	0	0
YDR440W	DOT1; KMT4; PCH1	11	F	12	0.0713336667603318	0.0886498879784797	0.0888246233444285	0.0780036435737514	0.0245515051292966	0.0325270707460026	0.0411162774562682	0.0265295135916501	0	0	0	0	0	0	0	0	0	0	0	0	0	0	0.0002	0.0003	0.0008	0.0036	0.0102	0.0286	0.0768	0.1347	0.2113	0.2222	0.1714	0.0943	0.0319	0.0088	0.0035	0.0008	0.0004	0.0002	0	0	0	0	0
YPR081C	GRS2	11	G	1	0.0771882099088929	0.091442375171326	0.0836215782523649	0.0852429781868962	0.0297556181509023	0.0362050781699513	0.0367836119732757	0.0445407000034512	0	0	0	0	0	0	0	0	0	0	0	0	0	0	0	0.0001	0.0001	0.0012	0.0037	0.012	0.0393	0.091	0.1988	0.2624	0.223	0.1136	0.0381	0.0092	0.0034	0.002	0.0008	0.0006	0.0004	0.0001	0	0	0
YPL070W	MUK1	11	G	2	0.0939675710413261	0.105974458781764	0.0898616807033142	0.0915590178129951	0.0289770164948958	0.0338759177554762	0.027015481170193	0.0268404903002004	0	0	0	0	0	0	0	0	0	0	0	0	0	0	0	0	0.0001	0.0002	0.0003	0.0017	0.007	0.0263	0.0804	0.1842	0.2878	0.2471	0.117	0.034	0.0088	0.0033	0.0009	0.0004	0.0001	0	0.0003	0	0
YDL080C	THI3; KID1	11	G	3	0.0752108932646888	0.0864926083893364	0.0868954769341063	0.0828539052616943	0.0260754580175463	0.0337616954033494	0.0311065138788681	0.0245409975972466	0	0	0	0	0	0	0	0	0	0	0	0	0	0	0	0.0001	0.0002	0.0013	0.0037	0.0119	0.0415	0.111	0.2073	0.2592	0.2099	0.1076	0.0328	0.0084	0.003	0.0009	0.0009	0.0002	0	0	0	0	0
YJR046W	TAH11; CDT1; SID2	11	G	4	0.0949024041204782	0.100423688645883	0.0937858508602401	0.0915699519956905	0.0300303241749407	0.0326465356428266	0.0336038158008996	0.0324891237080658	0	0	0	0	0	0	0	0	0	0	0	0	0	0	0	0	0	0.0001	0.0005	0.0017	0.0078	0.0246	0.0726	0.1733	0.284	0.2549	0.1292	0.0405	0.0081	0.0015	0.0007	0.0002	0.0001	0	0	0	0.0001
YOR324C	FRT1; HPH1	11	G	5	0.0701751042701491	0.0836516581614316	0.083180394357982	0.0782120503839915	0.0234341196042376	0.0304363723509589	0.032022035330557	0.0281330163794281	0	0	0	0	0	0	0	0	0	0	0	0	0	0	0.0001	0.0001	0.0006	0.0029	0.0084	0.0253	0.0677	0.1451	0.23	0.2424	0.1692	0.0702	0.0249	0.0081	0.003	0.0011	0.0008	0.0001	0	0	0	0	0
YDR349C	YPS7	11	G	6	0.0820989372828764	0.0961688486664005	0.0922055315963078	0.0820793223715698	0.033234766396137	0.0374017292839225	0.0281183327337308	0.029000251820409	0	0	0	0	0	0	0	0	0	0	0	0	0	0	0	0.0002	0.0001	0.0006	0.003	0.008	0.0228	0.0742	0.1505	0.2465	0.257	0.1608	0.0558	0.0144	0.0035	0.0017	0.0002	0.0002	0	0.0001	0.0001	0.0001	0
YMR120C	ADE17	11	G	7	0.669899013531426	0.629729337732174	0.334973473146985	1.72620828741034	0.336061830959642	0.362864451216368	0.290443960017024	0.494510826774763	0	0	0	0	0	0	0	0	0	0	0	0	0	0	0	0	0	0.0001	0.0003	0.0007	0.0011	0.0021	0.0023	0.0037	0.0027	0.0023	0.0041	0.0096	0.016	0.0264	0.0353	0.0463	0.0728	0.1009	0.1441	0.1663	0.1559
YDR294C	DPL1; BST1	11	G	8	0.189972274005688	0.207064250959911	0.168353290998605	0.16424280339059	0.0562470405225411	0.0711869683395678	0.0515985542751145	0.0550742465681835	0	0	0	0	0	0	0	0	0	0	0	0	0	0	0	0	0	0.0002	0.0001	0.0001	0.0003	0.0004	0.0005	0.0015	0.0037	0.017	0.0762	0.2187	0.3435	0.2366	0.0805	0.0148	0.0031	0.0013	0.0003	0.0004	0.0004
YER068W	MOT2; CCL1; NOT4; SIG1; SSF1	11	G	9	0.155566363456806	0.180576412202273	0.17008069221492	0.147043249347738	0.0409698439461792	0.0578965607809868	0.0495380574223243	0.0494950668188607	0	0	0	0	0	0	0	0	0	0	0	0	0	0	0	0	0	0	0.0002	0.0004	0.0009	0.0014	0.0022	0.0072	0.0205	0.0807	0.2179	0.3406	0.2359	0.0764	0.0113	0.0031	0.0006	0.0002	0.0003	0	0
YGR068C	ART5	11	G	10	0.0863990777160898	0.0982833326716986	0.0924864297273725	0.114431976739995	0.0785006547498115	0.0354340541666738	0.0344197336698977	0.0781429057323643	0	0	0	0	0	0	0	0	0	0	0	0	0	0	0	0.0001	0.0002	0.0001	0.0013	0.0057	0.0168	0.0509	0.1383	0.2386	0.2657	0.1827	0.0718	0.0183	0.0061	0.002	0.0006	0.0001	0.0001	0.0001	0	0	0.0002
YMR250W	GAD1	11	G	11	0.0867335407425074	0.161365836276667	0.101849177748246	0.0769872355446447	0.0549583206350396	0.154479944257391	0.0481395887167601	0.0456990783440053	0	0	0	0	0	0	0	0	0	0	0	0	0	0	0	0	0.0006	0.0016	0.0038	0.0114	0.0339	0.0773	0.1481	0.2238	0.2142	0.156	0.075	0.0287	0.0118	0.0073	0.0019	0.0018	0.0011	0.0003	0.0004	0.0003	0.0001
YLR133W	CKI1; CKI	11	G	12	0.112986685903594	0.146847146248385	0.117233422692381	0.125982208940648	0.0398765023276985	0.0521674027857278	0.0447887497169213	0.0313412701953415	0	0	0	0	0	0	0	0	0	0	0	0	0	0	0	0	0	0.0002	0.0005	0.0016	0.0034	0.0069	0.0223	0.0713	0.1787	0.2991	0.2614	0.1139	0.0308	0.0062	0.0028	0.0005	0	0	0.0001	0	0
YPL119C	DBP1	11	H	1	0.0780661761241007	0.091611905443091	0.0895437750709614	0.0902668642113304	0.0255898608678761	0.0364075925672529	0.0365474021724426	0.0291660124733865	0	0	0	0	0	0	0	0	0	0	0	0.0001	0	0	0	0.0001	0	0.0006	0.0038	0.0145	0.0433	0.0901	0.1816	0.2548	0.222	0.1206	0.0473	0.0135	0.0047	0.0016	0.0011	0.0003	0	0	0	0	0
YPL184C	MRN1; PTR69	11	H	2	0.163068803259066	0.185395911973811	0.156982818603823	0.147562909155078	0.0416866852377543	0.0509752894466468	0.0388658738606616	0.0399247446427083	0	0	0	0	0	0	0	0	0	0	0	0	0	0	0	0	0.0001	0	0.0002	0.0006	0.0008	0.0014	0.0022	0.0039	0.0123	0.0608	0.1787	0.3178	0.2872	0.1097	0.02	0.0028	0.0008	0.0004	0.0002	0	0
YLR401C	DUS3	11	H	3	0.0855818846909621	0.103213226659704	0.0977247302493957	0.0842164608165763	0.0261786028126335	0.0351198030109675	0.0361594375570946	0.0275633859356761	0	0	0	0	0	0	0	0	0	0	0	0	0	0	0	0	0.0005	0.0007	0.0015	0.0076	0.0218	0.0548	0.1325	0.2213	0.2669	0.186	0.078	0.0196	0.0052	0.0025	0.0007	0.0002	0.0002	0	0	0	0
YML057W	CMP2; CNA2	11	H	4	0.163503357655592	0.195785551169186	0.148708915552188	0.150671961442571	0.0407214346789481	0.0613575873963566	0.0410781575240565	0.0417265169313138	0	0	0	0	0	0	0	0	0	0	0	0	0	0	0	0	0.0001	0	0.0001	0.0005	0.0012	0.0014	0.0012	0.0041	0.0151	0.0592	0.1771	0.3177	0.2836	0.1128	0.0213	0.0033	0.0006	0.0004	0.0001	0	0
YGR194C	XKS1	11	H	5	0.0979377001663939	0.126572217404989	0.0993274749894847	0.118602582996974	0.0290445247369532	0.0441536400737306	0.0298516327715662	0.0349173212004999	0	0	0	0	0	0	0	0	0	0	0	0	0	0	0	0	0.0001	0.0001	0.001	0.0022	0.0075	0.0243	0.0681	0.1571	0.2568	0.2576	0.1484	0.0568	0.0147	0.0033	0.0012	0.0005	0.0003	0	0	0	0
YGR246C	BRF1; PCF4; TDS4	11	H	6	0.0847476118620312	0.101157674119869	0.0950241584085378	0.0853600452244026	0.0391311235332666	0.0339125828602856	0.0293422915329406	0.0286676582323796	0	0	0	0	0	0	0	0	0	0	0	0	0	0	0	0	0	0.0005	0.0023	0.0049	0.0216	0.0625	0.1499	0.2416	0.2435	0.1695	0.0707	0.0223	0.0073	0.0027	0.0002	0.0001	0.0001	0	0	0	0
YLR028C	ADE16	11	H	7	0.28941980515927	0.326963935682805	0.208210742472819	0.297255315008107	0.0795566487939504	0.0911047906454197	0.0551257590192543	0.070842769971323	0	0	0	0	0	0	0	0	0	0	0	0	0	0	0	0	0.0001	0	0.0001	0.0003	0.001	0.0013	0.0015	0.0017	0.0017	0.0019	0.003	0.0085	0.0416	0.1635	0.3268	0.3046	0.117	0.0211	0.003	0.0007	0.0001
YIL172C	IMA3	11	H	8	NaN	NaN	0.0763922501909726	NaN	NaN	NaN	0.0298827135201565	NaN	NaN	NaN	NaN	NaN	NaN	NaN	NaN	NaN	NaN	NaN	NaN	NaN	NaN	NaN	NaN	NaN	NaN	NaN	NaN	NaN	NaN	NaN	NaN	NaN	NaN	NaN	NaN	NaN	NaN	NaN	NaN	NaN	NaN	NaN	NaN	NaN	NaN
YIL015W	BAR1; SST1	11	H	9	0.0820925849661125	0.106739262835401	0.128847897703073	0.0991053010399364	0.0463204041811082	0.0388217137264547	0.0466253374627275	0.0361240998857301	0	0	0	0	0	0	0	0	0	0	0	0	0	0.0001	0	0.0006	0.0014	0.0045	0.0119	0.0287	0.0637	0.1077	0.1494	0.1861	0.1716	0.1286	0.0828	0.0394	0.0168	0.0045	0.0012	0.0005	0.0001	0.0001	0	0	0
YJL186W	MNN5	11	H	10	0.105021966703788	0.125038090548579	0.120569801108441	0.0855612508856628	0.0389798721480238	0.0370584713407784	0.0402882157681498	0.0279495246537308	0	0	0	0	0	0	0	0	0	0	0	0	0	0	0	0	0	0.0003	0.0012	0.0027	0.0077	0.0257	0.0559	0.1217	0.211	0.2451	0.1956	0.095	0.0308	0.005	0.0016	0.0003	0	0	0	0.0001	0
YML013W	UBX2; SEL1	11	H	11	0.142429633620975	0.163800764975177	0.135243793270191	0.138596960019149	0.0460806836011105	0.0776797349633686	0.0473564055860734	0.0593722730974683	0	0	0	0	0	0	0	0	0	0	0	0	0	0	0	0	0	0.0001	0	0.0008	0.0014	0.0023	0.0047	0.0118	0.0435	0.1456	0.294	0.2989	0.1502	0.0363	0.0072	0.0015	0.001	0.0002	0.0002	0	0
YML127W	RSC9	11	H	12	0.165041566000083	0.197444056164446	0.148400871512388	0.139875346197808	0.050743397649754	0.071962649222251	0.0579428591311029	0.0437014254952754	0	0	0	0	0	0	0	0	0	0	0	0	0	0	0	0	0	0	0.0005	0.0006	0.0012	0.0026	0.0046	0.0052	0.0154	0.0648	0.1827	0.2912	0.2632	0.1247	0.0334	0.008	0.0011	0.0002	0.0001	0	0.0002
YNL225C	CNM67	12	A	1	0.0854412759050654	0.105943874531507	0.0990857012306922	0.0851399592538827	0.0279586215310792	0.0405902050011608	0.0323869087940913	0.0275912879075402	0	0	0	0	0	0	0	0	0	0	0	0	0	0	0.0001	0.0001	0.0002	0.0004	0.0021	0.0057	0.0225	0.0599	0.1373	0.2333	0.2594	0.1657	0.0758	0.0246	0.0092	0.0023	0.0007	0.0003	0.0001	0.0002	0.0001	0	0
YDR463W	STP1; BAP1; SSY2	12	A	2	0.0773016327881242	0.0960607299923421	0.0945120068968928	NaN	0.0301677867035163	0.0358449198701999	0.0325737864046214	NaN	0	0	0	0	0	0	0	0	0	0	0	0	0	0	0	0.0001	0.0002	0.0021	0.0051	0.0159	0.0462	0.1097	0.1915	0.2486	0.1969	0.1099	0.0444	0.0166	0.0069	0.0038	0.0013	0.0002	0.0003	0.0002	0	0	0
YGR171C	MSM1	12	A	3	0.0858080436623715	0.0960531374692474	0.0995654076556883	0.0957797721754862	0.0301809177804533	0.040023124535158	0.033469574294751	0.0370671130059652	0	0	0	0	0	0	0	0	0	0	0	0	0	0	0	0.0001	0.0001	0.0007	0.0031	0.0083	0.0255	0.0611	0.1441	0.2355	0.2344	0.1594	0.0792	0.0298	0.0119	0.0046	0.0015	0.0005	0	0.0001	0.0001	0	0
YGR088W	CTT1	12	A	4	0.0765223697265758	0.120540542992061	0.0972514068488989	0.085273193779001	0.06727893745658	0.205380472299761	0.0835000085241908	0.0286765286435953	0	0	0	0	0	0	0	0	0	0	0	0	0	0	0.0001	0.0005	0.0012	0.0039	0.0135	0.0303	0.0721	0.1413	0.2015	0.2048	0.1554	0.09	0.0443	0.0196	0.0111	0.0044	0.0026	0.0012	0.0004	0.0002	0.0003	0.0002	0.0002
YPR145W	ASN1	12	A	5	1.83169469405446	1.87760895927151	1.17396984140287	1.324644251331	0.73631530506199	0.703436234340414	0.503523593667907	0.357526340959085	0	0	0	0	0	0	0	0	0	0	0	0	0	0	0	0	0	0	0.0002	0.0005	0.001	0.0013	0.0016	0.0033	0.0029	0.0045	0.0068	0.0061	0.006	0.0061	0.0043	0.0042	0.0066	0.0062	0.008	0.0113	0.016
YLR417W	VPS36; GRD12; VAC3; VPL11	12	A	7	0.0823665006262367	0.0981623398320359	0.0943994283954583	0.0897752590860662	0.0390561795236471	0.0347510789124395	0.0476416301959423	0.0471829803044305	0	0	0	0	0	0	0	0	0	0	0	0	0	0	0	0	0.0001	0.0007	0.0027	0.0093	0.029	0.0853	0.1616	0.2449	0.2288	0.1439	0.0617	0.0183	0.0083	0.0028	0.0015	0.0003	0.0003	0.0001	0	0	0
YJR103W	URA8	12	A	8	0.0789458756525789	0.0900616230188489	0.0876280050036647	0.106932401539476	0.031172252933256	0.0594536105096189	0.0386634642604534	0.0692036799455407	0	0	0	0	0	0	0	0	0	0	0	0	0	0	0.0001	0.0001	0.0003	0.0031	0.0085	0.0201	0.0536	0.1095	0.1741	0.2199	0.1949	0.1157	0.0612	0.0217	0.0094	0.0051	0.002	0.0002	0.0005	0	0	0	0
YDR261C	EXG2	12	A	9	0.0753107755383763	0.0924668634885717	0.0898460014406628	0.0913047085713581	0.0358748709415048	0.0383254786619397	0.0343026338281015	0.0284338196545187	0	0	0	0	0	0	0	0	0	0	0	0	0.0001	0.0001	0.0001	0.0001	0.0006	0.0028	0.0097	0.0256	0.0588	0.1261	0.1913	0.2254	0.1877	0.1016	0.0424	0.0171	0.0063	0.003	0.0007	0.0001	0.0001	0.0001	0	0	0
YPR072W	NOT5	12	A	10	0.0664922598293302	0.0852809345248442	0.0782760506329163	0.0787968513675948	0.0252164864701357	0.0423335142584762	0.0271005285219165	0.0309889485942797	0	0	0	0	0	0	0	0	0	0	0	0	0	0	0.0001	0.0003	0.002	0.0057	0.0175	0.0437	0.1004	0.1819	0.2174	0.201	0.1323	0.0583	0.0223	0.0102	0.0039	0.0023	0.0006	0.0001	0	0	0	0	0
YDR131C	YDR131C	12	A	11	0.0674622149478286	0.0834637103348513	0.0785097446269031	0.074492092371328	0.031246395181356	0.0347093382231397	0.0255217916682013	0.0281644822774737	0	0	0	0	0	0	0	0	0	0	0	0	0	0	0	0.0006	0.0018	0.0064	0.0156	0.0398	0.0918	0.1591	0.2236	0.2223	0.1407	0.0654	0.0195	0.0076	0.0044	0.0006	0.0005	0.0001	0	0	0	0	0
YDR479C	PEX29	12	A	12	0.0680070583943902	0.0841828039603331	0.0801159241662726	NaN	0.0279052296291391	0.0334209361873842	0.0271424209747415	NaN	0	0	0	0	0	0	0	0	0	0	0	0	0	0	0	0.0006	0.0015	0.0045	0.0125	0.0348	0.0876	0.1636	0.2256	0.2175	0.1552	0.0612	0.023	0.0074	0.0026	0.0018	0.0001	0.0002	0.0001	0	0.0001	0	0
YBR170C	NPL4; HRD4	12	B	1	0.147768923543337	0.169149510406356	0.154050306310618	0.12592414083533	0.0386183854643196	0.052431288400517	0.0479546639839745	0.0390961951860879	0	0	0	0	0	0	0	0	0	0	0	0	0	0	0	0.0001	0.0001	0.0001	0.0005	0.0014	0.0026	0.0048	0.008	0.0145	0.0344	0.1041	0.2451	0.3186	0.1961	0.056	0.01	0.0022	0.0007	0.0005	0.0002	0	0
YHR037W	PUT2	12	B	3	0.185062539770533	0.271584836776417	0.22850179659331	0.171564091776226	0.0770745125589903	0.0959902130490466	0.0764713252482207	0.0746528126734089	0	0	0	0	0	0	0	0	0	0	0	0	0	0	0	0	0	0.0002	0	0.0002	0.0004	0.0013	0.0029	0.0055	0.0137	0.042	0.1276	0.2315	0.2742	0.1867	0.0782	0.0203	0.0074	0.0037	0.0014	0.001	0.0006
YLL012W	YEH1	12	B	4	0.125850683811784	0.148380221250271	0.122368137387899	0.100219350281709	0.049377366082599	0.0615925258635915	0.0416195000078858	0.0334617508525746	0	0	0	0	0	0	0	0	0	0	0	0	0	0	0	0	0.0001	0	0.0004	0.0007	0.0026	0.0075	0.0189	0.0517	0.1105	0.2183	0.2829	0.1986	0.0808	0.0207	0.0042	0.0012	0.0001	0.0004	0.0001	0	0.0001
YIL150C	MCM10; DNA43	12	B	5	0.0831912030884446	0.0855650267186519	0.089614516005937	0.076916538776191	0.0510378604754299	0.0404120172899043	0.0631168781307403	0.023923075576718	0	0	0	0	0	0	0	0	0	0	0	0	0	0	0	0.0001	0.0003	0.0014	0.0047	0.0124	0.039	0.0929	0.1694	0.2407	0.2119	0.1203	0.0541	0.0258	0.0156	0.0069	0.0022	0.0005	0.0002	0.0002	0	0.0001	0.0003
[truncated: 2,749 more rows]
[truncated: 363 more columns]
